# Supplementary material for: Reward biases spontaneous neural reactivation during sleep
Source: Nat Commun. 2021 Jul 6;12:4162. doi: 10.1038/s41467-021-24357-5 (PMC8260738; doi:10.1038/s41467-021-24357-5)
Supplement: Supplementary file 4 — Source Data [file 41467_2021_24357_MOESM4_ESM.xlsx]

## Sheet: Figure 2
num_scan	Hypnogram	Low delta power	Rest	Reward	No-Reward
1	0	6.05064	0.927869	0.0249958	0.0238432
2	0	6.05064	0.957962	0.0123783	0.0264805
3	0	6.05064	0.968577	0.00905905	0.0189043
4	0	6.05064	0.984336	0.00534604	0.00928318
5	0	6.05064	0.99455	0.00175855	0.00267441
6	0	6.05064	0.995685	0.00182227	0.000965137
7	0	6.05064	0.996377	0.00184999	0.000872854
8	0	6.05064	0.996643	0.00146961	0.000461868
9	0	6.05064	0.996512	0.00143907	0.000772902
10	0	6.05064	0.996592	0.00127851	0.00116542
11	0	6.05064	0.996368	0.000936861	0.000989974
12	0	6.05064	0.998024	0.000645317	0.000932908
13	0	6.05064	0.998564	0.000426517	0.0003758
14	0	6.05064	0.998981	0.000343571	0.000142104
15	0	6.05064	0.997552	0.000797256	0.000266583
16	0	6.05064	0.99618	0.00196475	0.00047494
17	0	6.05064	0.998017	0.00119474	0.000631222
18	0	6.05064	0.996496	0.001112	0.000826193
19	0	6.05064	0.996779	0.000852406	0.00153835
20	0	6.05064	0.996687	0.000947286	0.00114356
21	0	6.05064	0.996677	0.000955436	0.000236238
22	0	6.02821	0.995059	0.00311833	0.00041057
23	0	5.98403	0.990875	0.00691211	0.000604372
24	0	5.9005	0.99349	0.00551759	0.000346392
25	0	5.76738	0.993268	0.00574275	0.000357454
26	0	5.56321	0.995657	0.00358189	0.000274542
27	0	5.33319	0.996082	0.00284546	0.000467611
28	0	5.05892	0.99793	0.00151776	0.000242227
29	0	4.80824	0.998254	0.00117372	0.000293559
30	0	4.62698	0.998634	0.000801691	0.00021771
31	0	4.56757	0.998236	0.000777014	0.000317138
32	0	4.5564	0.999338	0.00024413	0.00016237
33	0	4.60221	0.999071	0.00027705	0.000123637
34	0	4.64601	0.998031	0.000669221	0.000228667
35	0	4.68797	0.999054	0.000490763	0.000172515
36	0	4.72825	0.998782	0.00058088	0.000227022
37	0	4.76696	0.998734	0.000700148	0.000283153
38	0	4.80423	0.998927	0.00034221	0.000226183
39	0	4.84016	0.997889	0.000645265	0.000580194
40	0	4.87485	0.997359	0.000896026	0.000583195
41	0	4.90837	0.998314	0.000630324	0.000626708
42	0	4.9408	0.997657	0.000658634	0.000502283
43	0	4.97222	0.996513	0.00138951	0.0012012
44	0	5.00268	0.997119	0.00110532	0.000905703
45	0	5.03224	0.997578	0.00162023	0.000316857
46	0	5.06095	0.997425	0.00167046	0.000332512
47	0	5.08885	0.998161	0.00126973	0.000324485
48	0	5.116	0.997799	0.000997827	0.000559991
49	0	5.14244	0.999671	0.000122847	0.000112141
50	0	5.16819	0.999313	0.000198403	0.000206255
51	0	5.1933	0.998178	0.000691034	0.000363044
52	0	5.21779	0.997066	0.00135706	0.000440899
53	0	5.24169	0.989666	0.00391535	0.00140027
54	0	5.22991	0.984078	0.00710869	0.00365149
55	0	5.17501	0.978314	0.0103584	0.00649059
56	0	5.06808	0.97957	0.0104315	0.00576866
57	0	4.88883	0.984124	0.0109542	0.00338446
58	0	4.58898	0.98621	0.0111007	0.00150349
59	0	4.23157	0.988536	0.0095276	0.000666311
60	0	3.83019	0.989014	0.00815978	0.000650459
61	0	3.41183	0.991466	0.00604285	0.00111511
62	0	3.08026	0.99618	0.00264128	0.000669788
63	0	3.02484	0.998498	0.000929599	0.000208321
64	0	3.01123	0.998559	0.00066095	0.000179896
65	0	2.99743	0.999616	0.000242892	8.39238e-05
66	0	2.98344	0.998877	0.000377985	0.000113289
67	0	2.96925	0.999522	0.000366906	4.23468e-05
68	0	2.95486	0.998254	0.00123121	0.000114319
69	0	2.94025	0.99699	0.00183103	0.000365523
70	0	2.92543	0.995361	0.00225584	0.00062627
71	0	2.91039	0.991506	0.00409569	0.00185
72	0	2.89512	0.988455	0.00546609	0.00172185
73	0	2.87961	0.988719	0.00737995	0.00136988
74	0	2.86385	0.991774	0.00562063	0.00107161
75	0	2.84785	0.994858	0.00420806	0.000518353
76	0	2.83158	0.997376	0.00221377	0.000256338
77	0	2.81504	0.998431	0.00113561	0.000168425
78	0	2.79823	0.999272	0.000405338	0.00014868
79	0	2.78113	0.998578	0.000758797	0.000221846
80	0	2.76373	0.998035	0.00107397	0.000331237
81	0	2.74602	0.99853	0.000598	0.000299242
82	0	2.72799	0.999003	0.000347284	0.00036755
83	0	2.70964	0.999016	0.000462761	0.000164107
84	0	2.69094	0.999082	0.00043684	0.000149037
85	0	2.67188	0.999231	0.000347249	0.000159266
86	0	2.65245	0.998792	0.000401407	0.000223676
87	0	2.63264	0.998324	0.000527447	0.00032813
88	0	2.61243	0.997551	0.00104307	0.00043116
89	0	2.5918	0.988322	0.00387459	0.00194044
90	0	2.57073	0.989757	0.00405069	0.00398266
91	0	2.54922	0.994981	0.00205151	0.00225603
92	0	2.62218	0.999051	0.000556526	0.000300476
93	0	2.70721	0.99965	0.000197696	8.99376e-05
94	0	2.89038	0.999621	0.000124913	7.90085e-05
95	0	3.06342	0.999502	0.000142348	0.000103785
96	0	3.2278	0.999697	7.85178e-05	7.49554e-05
97	0	3.29625	0.999859	1.9042e-05	2.72132e-05
98	0	3.35986	0.999793	9.50262e-05	5.53574e-05
99	0	3.31436	0.999802	3.90697e-05	7.16131e-05
100	0	3.25854	0.999792	5.11314e-05	8.09233e-05
101	0	3.18926	0.999625	0.000130575	8.1648e-05
102	0	3.15672	0.999755	0.000134433	4.75355e-05
103	0	3.12022	0.999501	5.77633e-05	5.6042e-05
104	0	3.1462	0.99972	5.90382e-05	4.40945e-05
105	0	3.17152	0.999861	2.13844e-05	5.05989e-05
106	0	3.19622	0.999749	7.09809e-05	5.69731e-05
107	0	3.27629	0.999286	0.000141119	0.000136199
108	0	3.41124	0.999664	8.44163e-05	0.000103968
109	0	3.53713	0.999839	5.90531e-05	3.2052e-05
110	0	3.65359	0.998685	0.0003187	0.00026425
111	0	3.76017	0.999248	0.000379828	0.000206439
112	0	3.8075	0.999625	0.000157481	7.66654e-05
113	0	3.78461	0.999851	4.41072e-05	3.83541e-05
114	0	3.75767	0.999367	0.00023478	0.000176992
115	0	3.72571	0.998857	0.000306487	0.000204545
116	0	3.68872	0.998667	0.000747192	0.000207533
117	0	3.65254	0.998536	0.000606897	0.000299276
118	0	3.63048	0.998559	0.00029188	0.000276395
119	0	3.58539	0.996905	0.000438556	0.000536107
120	0	3.53866	0.997663	0.00127253	0.000586695
121	0	3.4601	0.998756	0.000551044	0.000334413
122	0	3.54678	0.997055	0.000597227	0.000594781
123	0	3.77214	0.997639	0.000758148	0.000974648
124	0	4.06206	0.999146	0.000226521	0.000433093
125	0	4.34403	0.999496	0.000194312	0.000190595
126	0	4.62764	0.999485	0.00015164	0.000169098
127	0	4.80637	0.999264	0.000269258	0.0002109
128	0	4.91415	0.999605	0.00016527	9.12492e-05
129	0	4.97025	0.999359	0.000248361	0.000121615
130	0	4.9881	0.999608	0.000200206	8.87237e-05
131	0	4.96282	0.999164	0.000271375	0.000200195
132	0	4.93365	0.999577	0.000151549	0.000150846
133	0	4.90359	0.999316	0.00016504	0.000212938
134	0	4.87261	0.999691	8.13585e-05	0.00015187
135	0	4.84063	0.999566	8.71698e-05	0.000100657
136	0	4.8076	0.999652	0.000176054	4.59384e-05
137	0	4.77345	0.998363	0.00043526	0.000129437
138	0	4.73808	0.998374	0.000480182	0.000265866
139	0	4.70141	0.998835	0.000613393	0.000296778
140	0	4.66335	0.998921	0.000540438	0.000199994
141	0	4.62379	0.999019	0.000461315	0.000253567
142	0	4.58259	0.998055	0.000474149	0.00050176
143	0	4.53963	0.998136	0.000814777	0.000531614
144	0	4.49473	0.998251	0.000982348	0.000287422
145	0	4.44773	0.996062	0.00164675	0.000769749
146	0	4.3984	0.997026	0.00200025	0.000573903
147	0	4.34789	0.996885	0.00203125	0.000225728
148	0	4.32695	0.997335	0.00207511	0.000328151
149	0	4.32116	0.998712	0.000951913	0.000135581
150	0	4.34918	0.998834	0.000673573	0.000130997
151	0	4.41868	0.998216	0.000823434	0.000233666
152	0	4.48785	0.997546	0.000968694	0.000527013
153	0	4.51803	0.998769	0.000591322	0.000272058
154	0	4.54374	0.998913	0.000404242	0.000261602
155	0	4.53707	0.997755	0.000718284	0.000446838
156	0	4.47983	0.998592	0.000393041	0.000477238
157	0	4.43558	0.997458	0.000614808	0.00092458
158	0	4.4116	0.998566	0.000544194	0.00032881
159	0	4.38608	0.998387	0.000454688	0.000419392
160	0	4.37493	0.999245	0.000251277	0.00013507
161	0	4.38745	0.998851	0.000223637	0.000255749
162	0	4.38614	0.999539	0.00017082	0.000155763
163	0	4.38167	0.998985	0.000332437	0.000163457
164	0	4.37718	0.999641	0.000111736	0.000184518
165	0	4.37267	0.99871	0.000417576	0.000393862
166	0	4.36814	0.99926	0.000194271	0.00025524
167	0	4.36359	0.99745	0.000499669	0.000502871
168	0	4.35902	0.997755	0.000537606	0.000818597
169	0	4.35074	0.99927	0.000341705	0.000253489
170	0	4.35662	0.999496	0.000175696	0.000105241
171	0	4.33783	0.997821	0.000588469	0.000390592
172	0	4.29633	0.997362	0.000760729	0.00106044
173	0	4.23138	0.995748	0.00120483	0.00171089
174	0	4.13712	0.995962	0.00100009	0.00178257
175	0	3.96049	0.997997	0.000517476	0.00097748
176	0	3.77528	0.998658	0.000503683	0.00034876
177	0	3.58358	0.999727	0.000123147	4.62155e-05
178	0	3.38168	0.999166	0.000250598	9.19607e-05
179	0	3.19548	0.999485	0.000247495	8.57807e-05
180	0	3.101	0.998971	0.000341045	0.000109356
181	0	3.07739	0.99976	8.98414e-05	4.89796e-05
182	0	3.10347	0.999897	4.76725e-05	1.62116e-05
183	0	3.15396	0.999624	0.000157435	6.68566e-05
184	0	3.21998	0.999819	9.207e-05	3.03743e-05
185	0	3.27095	0.999719	0.000185461	2.81447e-05
186	0	3.25746	0.999531	0.000178455	5.13486e-05
187	0	3.18465	0.999824	4.12252e-05	4.37085e-05
188	0	3.09088	0.999691	9.29997e-05	8.41049e-05
189	0	2.98528	0.999412	9.52851e-05	8.05329e-05
190	0	2.8879	0.999367	0.000150229	9.28771e-05
191	0	2.81944	0.999378	0.000165739	0.000154541
192	0	2.79601	0.998539	0.000425668	0.000230261
193	0	2.78841	0.999396	0.000321018	0.000165438
194	0	2.77438	0.999334	0.00027283	0.000183067
195	0	2.7556	0.999368	0.000220312	0.000212909
196	0	2.73422	0.999029	0.000296476	0.000259446
197	0	2.71256	0.998339	0.000320559	0.00041304
198	0	2.69313	0.998191	0.000409752	0.000717359
199	0	2.67863	0.998448	0.000395689	0.000691854
200	0	2.68173	0.998124	0.000521067	0.000655021
201	0	2.69975	0.999384	0.000267511	0.000191198
202	0	2.72949	0.99877	0.000578023	0.000209049
203	0	2.7676	0.998991	0.000473088	0.00014739
204	0	2.81088	0.998725	0.000663425	0.000246499
205	0	2.82212	0.99895	0.000559736	0.000288614
206	0	2.82819	0.99951	0.000110191	0.000167689
207	0	2.81942	0.999187	0.0002073	0.000312473
208	0	2.81199	0.998846	0.000391679	0.0003703
209	0	2.87587	0.999271	0.000357797	0.000223566
210	0	2.97805	0.999287	0.000280268	0.000164539
211	0	3.04656	0.999534	0.000292109	6.73577e-05
212	0	3.12239	0.999281	0.000384675	9.27082e-05
213	0	3.17105	0.998636	0.00101136	0.000154827
214	0	3.10562	0.998013	0.00123018	0.000270764
215	0	3.02509	0.998284	0.00120881	0.000224016
216	0	3.02022	0.998891	0.000752343	0.000187896
217	0	3.00498	0.999089	0.000528208	0.000109397
218	0	3.00321	0.999338	0.000413938	0.000109032
219	0	3.05833	0.999222	0.000324891	0.000162131
220	0	3.09195	0.999307	0.000355493	0.000172393
221	0	3.17189	0.99854	0.000610511	0.000243429
222	0	3.24167	0.999566	0.000287033	9.09721e-05
223	0	3.31763	0.999373	0.000342558	5.44229e-05
224	0	3.39278	0.999488	0.000320692	5.70756e-05
225	0	3.47421	0.999081	0.00046885	0.000112666
226	0	3.39584	0.999596	0.000230134	5.64693e-05
227	0	3.33888	0.999548	0.000177885	5.68066e-05
228	0	3.2938	0.999319	0.000147364	0.000159788
229	0	3.26899	0.999731	9.49048e-05	4.80694e-05
230	0	3.2607	0.99928	0.000350186	0.000215481
231	0	3.37252	0.999596	0.000212335	9.54359e-05
232	0	3.47308	0.999807	5.59967e-05	7.30537e-05
233	0	3.56445	0.999749	4.33785e-05	6.42248e-05
234	0	3.64435	0.999516	0.000173219	9.75357e-05
235	0	3.71121	0.999226	0.000313341	0.000203906
236	0	3.76375	0.999071	0.000404175	0.000197421
237	0	3.80067	0.99891	0.000467418	0.000219239
238	0	3.82037	0.999173	0.000319708	0.000180214
239	0	3.82702	0.998962	0.000618993	0.000209925
240	0	3.8241	0.999407	0.000342421	7.73899e-05
241	0	3.81473	0.999616	0.000134671	0.000119457
242	0	3.80202	0.999101	0.000296828	0.000132953
243	0	3.78956	0.999737	0.000104641	7.45783e-05
244	0	3.7647	0.99949	0.000246287	5.50949e-05
245	0	3.74761	0.999604	0.000259155	5.79645e-05
246	0	3.70227	0.999798	0.000105863	4.26683e-05
247	0	3.63597	0.999577	0.000200334	7.11164e-05
248	0	3.53852	0.999901	5.16943e-05	1.89838e-05
249	0	3.45939	0.99992	1.46178e-05	2.93164e-05
250	0	3.35815	0.999707	6.17059e-05	5.66322e-05
251	0	3.29457	0.998645	0.00027862	0.000274716
252	0	3.27501	0.999128	0.000345492	0.000169694
253	0	3.29933	0.999271	0.000313687	0.000179782
254	0	3.29666	0.999796	3.91559e-05	3.35946e-05
255	0	3.2991	0.999683	9.68127e-05	6.35223e-05
256	0	3.33481	0.99967	0.000141128	6.80955e-05
257	0	3.35145	0.999762	0.000101667	5.28221e-05
258	0	3.36587	0.999749	7.78279e-05	6.98228e-05
259	0	3.42991	0.99982	7.15568e-05	4.47004e-05
260	0	3.5294	0.999617	8.7941e-05	8.82178e-05
261	0	3.66205	0.997578	0.000621501	0.000248902
262	0	3.86509	0.999159	0.000319589	0.000259147
263	0	4.11852	0.999696	8.01385e-05	6.83094e-05
264	0	4.37306	0.999304	0.000179172	0.000190849
265	0	4.61459	0.997217	0.000826213	0.000478219
266	0	4.82948	0.996985	0.00153184	0.000777726
267	0	5.01469	0.997853	0.00132937	0.000525949
268	0	5.1709	0.998028	0.00099032	0.000246687
269	0	5.30597	0.998579	0.000438987	0.000340207
270	0	5.42495	0.99912	0.000238183	0.000178211
271	0	5.53127	0.999502	9.89022e-05	9.62771e-05
272	0	5.62736	0.999394	0.000122996	0.000110574
273	0	5.71502	0.999786	5.27257e-05	8.44142e-05
274	0	5.79561	0.999557	0.000139093	7.0625e-05
275	0	5.87019	0.999545	0.000176601	8.73859e-05
276	0	5.93959	0.999725	0.000113032	3.71704e-05
277	0	6.00449	0.999442	9.47887e-05	7.9594e-05
278	0	6.06543	0.998529	0.000221309	0.0002956
279	0	6.12287	0.998783	0.000494922	0.00033163
280	0	6.17718	0.997959	0.000726662	0.000403955
281	0	6.2287	0.995787	0.00164845	0.000655566
282	0	6.2777	0.996991	0.00133542	0.000968041
283	0	6.28073	0.996296	0.00153083	0.000817789
284	0	6.23672	0.993601	0.00232076	0.00122372
285	0	6.1328	0.995895	0.00206486	0.00111818
286	0	5.95007	0.994818	0.00348335	0.000896492
287	0	5.6468	0.995801	0.00296146	0.000378828
288	0	5.33636	0.99818	0.00131126	0.00026699
289	0	5.01873	0.998681	0.000914305	0.000137678
290	0	4.77451	0.998003	0.00128884	0.00019998
291	0	4.66663	0.997047	0.00193694	0.000454532
292	0	4.70361	0.998486	0.00116897	0.000228984
293	0	4.65412	0.998696	0.000955375	0.000140267
294	0	4.64838	0.997074	0.00185187	0.000379217
295	0	4.6505	0.997922	0.00125136	0.000428831
296	0	4.68214	0.997925	0.0010809	0.000490206
297	0	4.74568	0.998853	0.000550821	0.00033519
298	0	4.86304	0.999235	0.000329128	0.000208487
299	0	5.08771	0.998499	0.000491659	0.000477457
300	0	5.27611	0.99782	0.000509534	0.000249242
301	0	5.41576	0.997358	0.00124398	0.000478617
302	0	5.52048	0.999361	0.000340909	0.000163589
303	0	5.5754	0.999651	9.43076e-05	8.18777e-05
304	0	5.42578	0.999369	0.000222581	0.000142563
305	0	5.20066	0.99967	0.000112826	6.4191e-05
306	0	4.92706	0.999296	0.000192547	0.000200666
307	0	4.5647	0.999389	0.000240807	0.000139164
308	0	4.14281	0.999447	0.000204633	0.000116254
309	0	4.08506	0.998921	0.000274952	0.000178469
310	0	4.17447	0.999051	0.000225956	0.000274284
311	0	4.23528	0.999797	5.27326e-05	8.70556e-05
312	0	4.31022	0.999594	0.00016367	3.47045e-05
313	0	4.33249	0.997846	0.00113681	0.000187813
314	0	4.32783	0.9975	0.00180069	0.000160112
315	0	4.22349	0.997011	0.0023068	0.000172969
316	0	4.11199	0.996565	0.00249259	0.000155091
317	0	4.00252	0.998311	0.00115491	0.000280765
318	0	3.91039	0.999084	0.000413285	0.000247682
319	0	3.861	0.998461	0.000445405	0.000281798
320	0	3.94858	0.99913	0.000301783	0.000312641
321	0	4.09055	0.999324	0.000135836	0.000158089
322	0	4.24741	0.99886	0.000209408	0.000327913
323	0	4.40525	0.998669	0.00038455	0.0003385
324	0	4.51305	0.998323	0.000604521	0.000299764
325	0	4.57433	0.999001	0.000256108	0.000247122
326	0	4.58643	0.999461	0.000177937	0.000239969
327	0	4.53919	0.999787	6.60749e-05	5.5393e-05
328	0	4.45749	0.999317	0.000129032	0.000111665
329	0	4.36357	0.99904	0.000384848	0.000220888
330	0	4.23277	0.999294	0.000344235	0.000145424
331	0	4.0952	0.99939	0.000178606	0.0001172
332	0	3.95368	0.999028	0.000361554	0.000228787
333	0	3.75157	0.999327	0.000177747	0.000216834
334	0	3.52137	0.999582	0.000142717	8.64285e-05
335	0	3.31758	0.999467	0.00016716	0.000145904
336	0	3.05288	0.999181	0.000316331	0.000145937
337	0	2.87286	0.999578	0.000157779	5.7298e-05
338	0	2.80411	0.999105	0.000327286	9.02441e-05
339	0	2.78877	0.998739	0.000317566	0.000187474
340	0	2.78261	0.999425	0.000217065	0.000154764
341	0	2.88213	0.999178	0.000402092	6.58076e-05
342	0	2.85477	0.999017	0.00039877	0.000251213
343	0	2.84899	0.99921	0.000439987	8.48467e-05
344	0	2.82215	0.99851	0.00062448	0.000233962
345	0	2.86447	0.999231	0.000472472	8.00451e-05
346	0	2.85318	0.999631	0.000150558	7.02481e-05
347	0	2.93659	0.999309	0.000246556	9.57781e-05
348	0	3.061	0.998971	0.000287143	9.67188e-05
349	0	3.19599	0.998764	0.000481912	0.000173751
350	0	3.32108	0.999375	0.000342496	0.000121218
351	0	3.47777	0.999684	0.000109401	6.84598e-05
352	0	3.66831	0.9997	3.67304e-05	9.82683e-05
353	0	3.89141	0.999535	0.000176271	8.30744e-05
354	0	4.19026	0.999228	0.000351566	0.000132203
355	0	4.43976	0.999488	0.000217886	0.00010485
356	0	4.71994	0.999772	8.64132e-05	3.82007e-05
357	0	4.92736	0.999736	0.000102064	3.37063e-05
358	0	5.07175	0.998454	0.000483221	0.000249013
359	0	5.378	0.996938	0.00117958	0.000703772
360	0	5.59652	0.998065	0.000599849	0.000378851
361	0	5.71964	0.999213	0.000217014	0.000367582
362	0	5.82595	0.999499	6.27444e-05	0.00012059
363	0	6.00373	0.999618	5.98577e-05	5.59595e-05
364	0	5.93436	0.99924	0.000127662	0.000271188
365	0	5.85894	0.999183	0.000133458	0.000323324
366	0	5.79518	0.996551	0.000403714	0.000862705
367	0	5.71973	0.997535	0.000586338	0.000941002
368	0	5.37397	0.997077	0.00121336	0.000745021
369	0	5.16104	0.996759	0.0012003	0.001074
370	0	4.90514	0.998442	0.000670074	0.000533053
371	0	4.56401	0.999428	0.000208733	0.00024973
372	0	4.08488	0.998718	0.000231866	0.000269873
373	0	4.01485	0.997636	0.000614957	0.000272414
374	0	3.98952	0.998512	0.000797525	0.000312969
375	0	3.91857	0.998056	0.000862684	0.000288832
376	0	3.9317	0.997139	0.00136015	0.000291568
377	0	3.91437	0.995032	0.00255224	0.000895985
378	0	3.93253	0.99485	0.00281086	0.000846407
379	0	3.91294	0.998693	0.000790919	0.000203807
380	0	3.9256	0.999026	0.000591981	0.000128127
381	0	3.95676	0.999624	0.000235723	3.12524e-05
382	0	4.06945	0.999597	0.000175814	4.84039e-05
383	0	4.28172	0.999194	0.000454067	4.76057e-05
384	0	4.47431	0.99971	8.53694e-05	5.07777e-05
385	0	4.65201	0.999765	7.96723e-05	2.65363e-05
386	0	4.72883	0.999555	8.0212e-05	0.000104243
387	0	4.75692	0.997059	0.000590302	0.000264873
388	0	4.65684	0.998415	0.000556591	0.000364561
389	0	4.54818	0.99912	0.000348683	0.000170182
390	0	4.40238	0.998833	0.000422539	0.000165563
391	0	4.29381	0.998282	0.000344158	0.000433637
392	0	4.18264	0.999277	0.000189922	0.000235711
393	0	4.16802	0.99922	0.000213924	0.000302166
394	0	4.13091	0.998816	0.000311108	0.000356789
395	0	4.10264	0.99906	0.000256636	0.000218754
396	0	4.11939	0.999067	0.000230008	0.000255106
397	0	4.15872	0.999295	0.000160804	0.000274766
398	0	4.17763	0.999553	8.18468e-05	0.000155283
399	0	4.24367	0.999531	9.5405e-05	0.000154551
400	0	4.28319	0.998921	0.000195572	0.000375151
401	0	4.27195	0.999203	0.000230956	0.000306074
402	0	4.29113	0.99976	7.16188e-05	5.02316e-05
403	0	4.39825	0.999795	5.77465e-05	2.50433e-05
404	0	4.45103	0.999558	9.88416e-05	0.000131427
405	0	4.54992	0.999753	4.69024e-05	6.58721e-05
406	0	4.7247	0.999683	8.15126e-05	8.17508e-05
407	0	4.85477	0.999312	0.000212267	0.000113656
408	0	4.8988	0.998028	0.000789774	0.000382317
409	0	4.95984	0.998697	0.0005035	0.000267205
410	0	4.9988	0.999279	0.000374099	0.000114308
411	0	4.93537	0.999382	0.000230804	9.94957e-05
412	0	4.86222	0.999497	0.000125363	0.000120784
413	0	4.80852	0.996738	0.000416113	0.000700152
414	0	4.73352	0.999081	0.000291173	0.000353151
415	0	4.64324	0.999533	0.000111446	8.25576e-05
416	0	4.60797	0.999664	6.65351e-05	0.000116215
417	0	4.56987	0.999523	5.00001e-05	9.85571e-05
418	0	4.53025	0.998953	0.000104274	0.000173544
419	0	4.489	0.998361	0.000394077	0.000370459
420	0	4.42314	0.998434	0.00040238	0.000564913
421	0	4.33199	0.999078	0.00015995	0.000468482
422	0	4.20509	0.999397	0.000158725	0.000222168
423	0	4.03213	0.999365	0.000307941	9.51208e-05
424	0	3.78395	0.998379	0.000659007	0.000268515
425	0	3.52505	0.999372	0.000250011	8.46758e-05
426	0	3.2465	0.999717	0.000152274	5.44355e-05
427	0	2.98459	0.999489	0.000221936	0.000124809
428	0	2.76121	0.99884	0.000367071	0.000309381
429	0	2.69571	0.999682	0.000113725	0.000143812
430	0	3.03128	0.999728	0.000136034	6.13434e-05
431	0	3.31018	0.998752	0.000291332	0.000169941
432	0	3.5392	0.999282	0.000244508	0.000169133
433	0	3.75783	0.999398	0.00031854	0.000142649
434	0	3.93006	0.999843	7.67898e-05	4.93272e-05
435	0	3.82694	0.999825	9.30309e-05	2.25813e-05
436	0	3.71429	0.999931	3.04599e-05	8.68324e-06
437	0	3.61642	0.999538	0.000117499	5.13796e-05
438	0	3.50044	0.999676	0.000131055	7.72974e-05
439	0	3.41482	0.999808	7.24335e-05	3.36676e-05
440	0	3.58957	0.99985	7.85464e-05	1.03711e-05
441	0	3.77986	0.999964	8.86625e-06	3.41696e-06
442	0	3.94543	0.999845	3.61118e-05	1.42103e-05
443	0	4.05114	0.999081	0.000417977	0.000118364
444	0	4.09014	0.99915	0.00038098	9.44277e-05
445	0	4.06212	0.999747	0.000137656	3.01824e-05
446	0	3.95656	0.999736	0.000132446	1.93857e-05
447	0	3.75933	0.999344	0.000186639	6.8978e-05
448	0	3.54412	0.997887	0.00041741	0.000339618
449	0	3.34651	0.999458	0.000272907	0.000140757
450	0	3.15328	0.999312	0.000235636	0.000157466
451	0	2.98938	0.999757	7.83412e-05	2.71484e-05
452	0	2.84719	0.999793	8.27993e-05	5.14877e-05
453	0	2.68752	0.999761	8.00124e-05	4.79084e-05
454	0	2.45807	0.999562	0.0001818	7.78768e-05
455	0	2.29346	0.999522	0.000209557	5.34205e-05
456	0	2.19601	0.9993	0.000225175	4.90262e-05
457	0	2.21347	0.99861	0.000417383	0.000152835
458	0	2.28215	0.998927	0.000516349	0.000234071
459	0	2.41922	0.999428	0.000279321	0.000125218
460	0	2.48736	0.999676	0.000119641	6.1277e-05
461	0	2.51183	0.99997	1.56291e-05	7.22602e-06
462	0	2.54978	0.999819	6.64882e-05	1.70535e-05
463	0	2.56346	0.999429	0.000271887	0.000100581
464	0	2.5442	0.999466	0.000358213	4.69704e-05
465	0	2.51	0.998013	0.000828181	0.000108718
466	0	2.52696	0.999429	0.00023804	7.04763e-05
467	0	2.55668	0.999896	3.85909e-05	2.12727e-05
468	0	2.61233	0.999841	6.70094e-05	2.15167e-05
469	0	2.68851	0.999169	0.000258371	0.000137385
470	0	2.79356	0.998947	0.000419974	0.000148302
471	0	2.88637	0.998682	0.000592185	0.000195065
472	0	2.97129	0.999422	0.000364484	0.000100726
473	0	3.04956	0.999917	4.72827e-05	1.42669e-05
474	0	3.12215	0.99958	0.000124802	6.67624e-05
475	0	3.18982	0.999676	7.76835e-05	8.14791e-05
476	0	3.2532	0.999327	7.48655e-05	0.000127591
477	0	3.3128	0.999704	9.94516e-05	8.58884e-05
478	0	3.36905	0.999832	6.01721e-05	5.4189e-05
479	0	3.42231	0.999668	4.2579e-05	2.48588e-05
480	0	3.47287	0.999455	0.000147357	0.000133749
481	0	3.52099	0.996696	0.00130664	0.000319796
482	0	3.56691	0.996947	0.00216754	0.00022416
483	0	3.61081	0.996594	0.00253986	0.000203734
484	0	3.65286	0.997575	0.00227766	5.70419e-05
485	0	3.69322	0.996598	0.00267107	0.000175165
486	0	3.73201	0.998449	0.00111573	0.00033086
487	0	3.76935	0.998989	0.000581606	0.000142515
488	0	3.80535	0.999124	0.000301475	0.000219184
489	0	3.8401	0.997718	0.000450176	0.000346942
490	0	3.87367	0.99711	0.000608743	0.00106627
491	0	3.90616	0.998765	0.000225792	0.000561361
492	0	3.93763	0.999579	8.7873e-05	0.000211242
493	0	3.96814	0.999636	9.1767e-05	0.000103267
494	0	3.96842	0.999861	7.2891e-05	3.25861e-05
495	0	3.93472	0.999896	3.47184e-05	2.04122e-05
496	0	3.86469	0.999959	1.38848e-05	1.06205e-05
497	0	3.74278	0.999917	2.07746e-05	1.1313e-05
498	0	3.56073	0.999908	4.39473e-05	2.07805e-05
499	0	3.37156	0.999834	8.45269e-05	4.50953e-05
500	0	3.22368	0.999758	0.000118936	2.02209e-05
501	0	3.11424	0.999132	0.000536227	8.90904e-05
502	0	3.48725	0.998788	0.00101203	6.7222e-05
503	0	3.81708	0.998781	0.000818457	9.42464e-05
504	0	4.10038	0.999813	0.000130278	3.02166e-05
505	0	4.32526	0.999823	8.34029e-05	1.37129e-05
506	0	4.52289	0.999845	3.11639e-05	2.17799e-05
507	0	4.47615	0.998861	0.000165217	0.000485289
508	0	4.40414	0.998901	0.000411514	0.00023681
509	0	4.29482	0.998628	0.000523634	0.000260585
510	0	4.14897	0.99897	0.000500121	8.99769e-05
511	0	3.94298	0.998502	0.000868786	0.000168471
512	0	3.88916	0.99878	0.000689074	0.00013742
513	0	3.83228	0.998424	0.000451556	0.000204172
514	0	3.77197	0.997654	0.000887645	0.000223225
515	0	3.70778	0.999627	0.000101552	6.83944e-05
516	0	3.63919	0.99977	6.92962e-05	3.80827e-05
517	0	3.56555	0.999892	3.01038e-05	1.52288e-05
518	0	3.48605	0.999509	8.87077e-05	4.47739e-05
519	0	3.39969	0.99837	0.000215639	8.09526e-05
520	0	3.30515	0.99969	0.000146556	7.48105e-05
521	0	3.20073	0.999897	4.1261e-05	2.49827e-05
522	0	3.08412	0.99975	0.000113626	8.22415e-05
523	0	3.03071	0.999179	0.000459254	0.000159686
524	0	2.99049	0.999688	0.000179056	5.94117e-05
525	0	2.97847	0.999655	5.77147e-05	8.33412e-05
526	0	3.00108	0.999861	6.33373e-05	4.76103e-05
527	0	3.08483	0.999367	0.00018093	5.32387e-05
528	0	3.06635	0.999781	8.88349e-05	7.28966e-05
529	0	3.06365	0.999826	8.99714e-05	1.94961e-05
530	0	3.08329	0.999756	8.75805e-05	2.87967e-05
531	0	3.09019	0.999574	0.000165053	9.92689e-05
532	0	3.01675	0.999312	0.000284977	0.000120424
533	0	2.97381	0.999924	2.56876e-05	1.94715e-05
534	0	2.95188	0.999215	0.000406442	0.000140332
535	0	2.84913	0.999026	0.00046623	0.000130694
536	0	2.71347	0.999219	0.000499096	0.000109149
537	0	2.6625	0.999188	0.000485695	6.86153e-05
538	0	2.66357	0.998169	0.00118845	0.000215223
539	0	2.59271	0.999019	0.000783061	6.81393e-05
540	0	2.6071	0.999454	0.000315321	4.27822e-05
541	0	2.65505	0.999206	0.000287032	6.76049e-05
542	0	2.6507	0.995597	0.00171957	0.000360366
543	0	2.66386	0.996091	0.00269397	0.000671319
544	0	2.97551	0.998457	0.00109611	0.000207992
545	0	3.2073	0.999522	0.00029997	4.47742e-05
546	0	3.46627	0.997635	0.000843356	0.000118892
547	0	3.67831	0.995385	0.00274009	0.000639178
548	0	3.82754	0.996825	0.00132264	0.00121936
549	0	3.75392	0.995557	0.00167357	0.00187228
550	0	3.65925	0.995289	0.000774082	0.00254128
551	0	3.42665	0.997314	0.000912885	0.00113744
552	0	3.13399	0.998938	0.000674013	0.000164852
553	0	2.80859	0.998757	0.000549038	9.8686e-05
554	0	2.71824	0.99907	0.000406841	6.05588e-05
555	0	2.66959	0.998811	0.000737731	0.000158516
556	0	2.76016	0.998917	0.000679192	0.000144588
557	0	2.82349	0.999725	0.000171042	5.46431e-05
558	0	2.80292	0.999015	0.000312232	0.000158395
559	0	2.82596	0.999598	0.000141951	2.95502e-05
560	0	2.87277	0.99968	0.000101574	5.35737e-05
561	0	2.94906	0.999693	8.63754e-05	5.1789e-05
562	0	3.04458	0.998945	0.000104498	8.30391e-05
563	0	3.17518	0.999158	0.000210517	0.000164123
564	0	3.28308	0.999567	8.58415e-05	8.78237e-05
565	0	3.37546	0.999762	5.82748e-05	2.39237e-05
566	0	3.41163	0.999728	7.34328e-05	5.22362e-05
567	0	3.39966	0.999745	7.58198e-05	4.41481e-05
568	0	3.34542	0.999455	0.000191788	6.81888e-05
569	0	3.24772	0.997647	0.000643385	0.000371961
570	0	3.06317	0.998379	0.000702013	0.000438402
571	0	2.90269	0.999255	0.000420908	0.000103464
572	0	2.78613	0.99874	0.0006799	9.99473e-05
573	0	2.70569	0.999522	0.0003161	5.63388e-05
574	0	2.667	0.999467	0.000184302	4.83839e-05
575	0	2.8329	0.999603	0.000173363	0.000114576
576	0	3.03401	0.999881	2.82294e-05	2.80905e-05
577	0	3.21427	0.999697	8.8119e-05	7.35696e-05
578	0	3.36976	0.999862	8.02258e-05	2.28875e-05
579	0	3.56994	0.999825	6.79777e-05	4.07328e-05
580	0	3.64584	0.999633	0.000127186	5.67641e-05
581	0	3.6533	0.999677	3.79704e-05	8.23824e-05
582	0	3.65304	0.999873	3.07633e-05	4.70444e-05
583	0	3.66214	0.99956	0.000156208	4.96048e-05
584	0	3.54576	0.999031	0.000670062	0.000133864
585	0	3.47175	0.999516	0.000116232	0.000105944
586	0	3.40698	0.999543	0.000145104	0.000123143
587	0	3.33532	0.999659	7.13668e-05	4.63093e-05
588	0	3.22475	0.998582	0.000278214	0.000103387
589	0	3.21787	0.995457	0.00164641	0.000850193
590	0	3.23617	0.996916	0.00112543	0.00120241
591	0	3.30439	0.998147	0.00109754	0.000422294
592	0	3.3441	0.999691	0.000149953	4.6469e-05
593	0	3.4104	0.999581	0.000102785	4.78203e-05
594	0	3.45614	0.999814	7.70771e-05	4.52434e-05
595	0	3.44871	0.999441	0.000213172	5.26505e-05
596	0	3.39215	0.999588	0.000140609	3.01762e-05
597	0	3.36102	0.999352	0.000225256	0.000122422
598	0	3.31731	0.999602	0.000212925	5.5064e-05
599	0	3.26962	0.999707	0.000111521	3.08665e-05
600	0	3.27901	0.999515	0.000164696	5.45485e-05
601	0	3.33698	0.999625	0.000119138	3.66445e-05
602	0	3.40486	0.999586	0.000172908	7.09027e-05
603	0	3.4858	0.999716	5.09032e-05	3.66104e-05
604	0	3.53748	0.999263	0.000102298	9.06843e-05
605	0	3.55555	0.999389	0.000127059	5.92168e-05
606	0	3.53483	0.997932	0.000546936	0.000292297
607	0	3.45591	0.997075	0.00112681	0.000530366
608	0	3.29035	0.995348	0.00221809	0.00116939
609	0	3.13876	0.997462	0.00117378	0.000826686
610	0	2.95027	0.998562	0.000552065	0.000465352
611	0	2.74489	0.998872	0.000204289	0.000310274
612	0	2.56775	0.999613	8.49965e-05	0.000166955
613	0	2.57463	0.999708	6.66734e-05	9.95524e-05
614	0	2.57646	0.999749	9.38121e-05	6.05933e-05
615	0	2.64487	0.999714	0.000178168	2.77615e-05
616	0	2.72796	0.999859	6.593e-05	2.41962e-05
617	0	2.83815	0.999334	0.000336961	9.08768e-05
618	0	2.84221	0.999077	0.0004012	0.000136803
619	0	2.84108	0.998535	0.000662838	0.000201702
620	0	2.82354	0.999376	0.000435129	7.2024e-05
621	0	2.8043	0.998789	0.000666887	0.000102431
622	0	2.76199	0.999428	0.000392828	4.85317e-05
623	0	2.76088	0.999827	8.18458e-05	2.14925e-05
624	0	2.75977	0.999773	2.68996e-05	4.47565e-05
625	0	2.75866	0.999914	1.45385e-05	1.76498e-05
626	0	2.75755	0.999684	0.000103682	7.99369e-05
627	0	2.75643	0.999799	3.5978e-05	2.20657e-05
628	0	2.75531	0.999723	4.02123e-05	4.35567e-05
629	0	2.7542	0.999779	5.23438e-05	4.26749e-05
630	0	2.75308	0.999758	5.92475e-05	5.81265e-05
631	0	2.76375	0.999625	0.000111115	0.000113345
632	0	2.76748	0.998672	0.000287551	0.000314118
633	0	2.80407	0.998643	0.000332954	0.000427532
634	0	2.83218	0.999415	0.000165502	0.000133384
635	0	2.89826	0.998673	0.000610898	0.000153041
636	0	2.96789	0.9996	0.000151552	5.56833e-05
637	0	3.04394	0.999928	4.49909e-05	1.27464e-05
638	0	3.06395	0.999696	0.000219894	2.72254e-05
639	0	3.10926	0.999606	0.000164739	4.15721e-05
640	0	3.09218	0.999609	0.000272873	5.9968e-05
641	0	3.02424	0.998981	0.000830122	4.13386e-05
642	0	2.96238	0.998622	0.00125826	2.45859e-05
643	0	2.93525	0.998021	0.00162248	0.000138149
644	0	2.86625	0.998681	0.000786979	8.79292e-05
645	0	2.83456	0.991993	0.00153902	0.00064657
646	0	2.85948	0.993163	0.00137373	0.00313493
647	0	2.84718	0.995009	0.00218328	0.00148336
648	0	2.82297	0.995583	0.00307261	0.00102273
649	0	2.81581	0.996236	0.00327567	0.000446273
650	0	2.80714	0.997226	0.00248414	0.000214272
651	0	2.78341	0.999604	0.000302188	4.39503e-05
652	0	2.77864	0.998556	0.000657681	0.000151246
653	0	2.77769	0.999359	0.000378406	7.42474e-05
654	0	2.77673	0.997598	0.000783118	0.000245475
655	0	2.77578	0.997927	0.000888524	0.000409885
656	0	2.77483	0.998685	0.000381916	0.000425161
657	0	2.77387	0.999366	0.000245956	0.000213235
658	0	2.77292	0.999894	1.90479e-05	1.51689e-05
659	0	2.77196	0.999853	1.6195e-05	1.01687e-05
660	0	2.771	0.99956	3.64353e-05	5.8634e-05
661	0	2.77004	0.998521	0.000232061	0.000643384
662	0	2.76908	0.99852	0.000388759	0.000529296
663	0	2.76812	0.998486	0.000332544	0.000963411
664	0	2.76716	0.999278	0.000228775	0.000276382
665	0	2.7662	0.999705	9.50913e-05	9.58022e-05
666	0	2.76524	0.999937	1.1338e-05	2.5564e-05
667	0	2.76427	0.999884	1.43134e-05	4.13771e-05
668	0	2.76331	0.999695	6.91153e-05	0.000131106
669	0	2.76234	0.999328	7.72322e-05	0.000349086
670	0	2.76138	0.999785	4.17388e-05	8.14222e-05
671	0	2.76041	0.999839	6.16069e-05	3.53505e-05
672	0	2.75944	0.999937	3.0368e-05	9.68339e-06
673	0	2.75847	0.999912	2.64171e-05	1.02824e-05
674	0	2.7575	0.999602	0.000168378	3.83143e-05
675	0	2.75653	0.998949	0.000320958	0.000187544
676	0	2.75556	0.996978	0.00071745	0.000604613
677	0	2.75458	0.999279	0.000184357	0.000317243
678	0	2.75361	0.999198	9.37576e-05	0.000274552
679	0	2.75263	0.999502	0.00021389	0.000190714
680	0	2.75166	0.999922	4.19781e-05	1.53385e-05
681	0	2.75068	0.999908	2.60112e-05	3.2354e-05
682	0	2.7497	0.999706	3.66335e-05	9.4269e-05
683	0	2.74872	0.999935	1.34963e-05	2.06037e-05
684	0	2.74774	0.999873	5.17119e-05	2.46566e-05
685	0	2.74676	0.999834	6.63964e-05	2.83791e-05
686	0	2.74578	0.99966	0.00013007	6.00224e-05
687	0	2.7448	0.999743	0.000127599	2.47856e-05
688	0	2.74381	0.99813	0.000736284	0.000698638
689	0	2.74283	0.999388	0.000189308	0.00018756
690	0	2.74184	0.999772	0.000127284	2.99404e-05
691	0	2.74085	0.999914	2.06157e-05	9.84801e-06
692	0	2.73987	0.999747	7.50924e-05	2.17581e-05
693	0	2.73888	0.998435	0.000447197	6.98772e-05
694	0	2.73789	0.999266	0.000151511	7.32573e-05
695	0	2.7369	0.999887	8.59511e-05	1.15892e-05
696	0	2.73591	0.999865	7.94633e-05	8.56165e-06
697	0	2.73491	0.999702	0.000133641	2.00562e-05
698	0	2.73392	0.999956	1.02324e-05	6.02386e-06
699	0	2.73292	0.999607	8.31259e-05	5.89726e-05
700	0	2.73193	0.999929	2.43504e-05	1.52445e-05
701	0	2.73093	0.999881	5.94384e-05	1.69467e-05
702	0	2.72993	0.999927	9.23817e-06	9.77424e-06
703	0	2.72894	0.999985	5.13425e-06	1.95134e-06
704	0	2.72794	0.999794	3.48487e-05	1.88243e-05
705	0	2.72694	0.999807	6.51628e-05	2.50366e-05
706	0	2.72593	0.999956	1.1683e-05	4.17399e-06
707	0	2.72493	0.999797	0.000111188	5.09619e-05
708	0	2.72393	0.999968	7.50925e-06	3.02559e-06
709	0	2.72292	0.999769	3.08998e-05	4.35196e-05
710	0	2.72192	0.999962	6.75129e-06	5.09988e-06
711	0	2.72091	0.999908	5.33953e-05	1.14198e-05
712	0	2.7199	0.999922	2.19668e-05	8.67263e-06
713	0	2.71889	0.999906	1.5984e-05	2.46795e-05
714	0	2.71788	0.999379	0.000191215	4.43076e-05
715	0	2.71687	0.988971	0.00330035	0.00130328
716	0	2.71586	0.961392	0.0120201	0.00479375
717	0	2.71485	0.948855	0.0292121	0.00916919
718	0	2.71384	0.940959	0.0362944	0.0159547
719	0	2.71282	0.942538	0.0377865	0.0167988
720	0	2.7118	0.975725	0.0147922	0.00892949
721	0	2.71079	0.986824	0.0068179	0.00519032
722	0	2.70977	0.992368	0.00237294	0.00442553
723	0	2.70875	0.99395	0.00102643	0.00362169
724	0	2.70773	0.993931	0.00034323	0.00440969
725	0	2.70671	0.99078	0.000691756	0.00594303
726	0	2.70569	0.974222	0.00139659	0.00963782
727	0	2.70466	0.971612	0.00198403	0.0221235
728	0	2.70364	0.969853	0.00218734	0.0247894
729	0	2.70261	0.973913	0.00137514	0.0239375
730	0	2.70159	0.96476	0.00248542	0.0276876
731	0	2.70056	0.959822	0.00294897	0.0346446
732	0	2.69953	0.955761	0.00609381	0.0363321
733	0	2.6985	0.94857	0.0113744	0.0332078
734	0	2.69747	0.952281	0.0118174	0.0312443
735	0	2.69644	0.951084	0.0140618	0.0308713
736	0	2.69541	0.962219	0.00567731	0.0262232
737	0	2.69437	0.963095	0.00489508	0.0235485
738	0	2.69334	0.963478	0.00440496	0.0277553
739	0	2.6923	0.946232	0.00779196	0.0377821
740	0	2.69127	0.94872	0.00870914	0.0394686
741	0	2.69023	0.953474	0.00795174	0.0325895
742	0	2.68919	0.963707	0.00739417	0.0246011
743	0	2.68815	0.974662	0.00730487	0.0160754
744	0	2.68711	0.9925	0.00197772	0.00482697
745	0	2.68607	0.997205	0.00128147	0.00130219
746	0	2.68502	0.999394	0.000211507	0.000164652
747	0	2.68398	0.999827	2.29005e-05	7.05475e-05
748	0	2.68293	0.998914	0.000145669	0.000458012
749	0	2.68189	0.995392	0.000853899	0.0027408
750	0	2.68084	0.997723	0.000394037	0.00151957
751	0	2.67979	0.998489	0.000243663	0.00106093
752	0	2.67874	0.999705	3.3244e-05	0.000218348
753	0	2.67769	0.999695	1.91916e-05	0.00015153
754	0	2.67664	0.999759	0.00010638	7.3259e-05
755	0	2.67558	0.999248	0.000301236	0.000240094
756	0	2.67453	0.999494	0.000284396	0.000127244
757	0	2.67347	0.994784	0.000939653	0.000608618
758	0	2.67242	0.992949	0.00253235	0.00313912
759	0	2.67136	0.998806	0.00058624	0.000455271
760	0	2.6703	0.999678	0.000146712	7.02689e-05
761	0	2.66924	0.999695	0.000128323	5.97988e-05
762	0	2.66818	0.999822	5.99289e-05	2.57849e-05
763	0	2.66712	0.999931	1.04137e-05	4.32811e-06
764	0	2.66605	0.999562	0.00020298	0.00012551
765	0	2.66499	0.999821	0.000119791	3.67846e-05
766	0	2.66392	0.999782	0.000136226	5.67758e-05
767	0	2.66285	0.999737	0.000134691	7.0469e-05
768	0	2.66179	0.999342	0.000495097	0.000108469
769	0	2.66072	0.999792	0.000147668	9.0172e-06
770	0	2.65965	0.999478	0.000165798	5.27474e-05
771	0	2.82344	0.999767	5.7132e-05	6.40989e-05
772	0	3.02494	0.999887	3.49328e-05	5.04381e-05
773	0	3.23994	0.999874	3.49514e-05	5.9362e-05
774	0	3.45378	0.999844	3.20535e-05	4.22735e-05
775	0	3.65898	0.999767	6.07274e-05	2.33401e-05
776	0	3.73738	0.999804	0.00010156	2.38714e-05
777	0	3.779	0.999931	2.56639e-05	6.27228e-06
778	0	3.78893	0.999719	3.63206e-05	6.68205e-05
779	0	3.76887	0.99942	0.000186927	0.000235163
780	0	3.71775	0.999375	0.000247994	0.000178814
781	0	3.69693	0.999769	9.59645e-05	2.45311e-05
782	0	3.67567	0.999639	0.000113009	6.7487e-05
783	0	3.65394	0.999612	7.61661e-05	2.33484e-05
784	0	3.63173	0.999484	0.000217178	0.000109591
785	0	3.60902	0.998534	0.000595031	0.000444181
786	0	3.58578	0.999939	1.97392e-05	1.83072e-05
787	0	3.56198	0.999714	6.62652e-05	4.48371e-05
788	0	3.53761	0.99969	0.000203817	1.62414e-05
789	0	3.51263	0.999479	0.000227649	4.59423e-05
790	0	3.487	0.999693	0.000202463	6.32834e-05
791	0	3.4607	0.999876	8.51938e-05	9.91189e-06
792	0	3.4337	0.999481	0.000210324	3.61978e-05
793	0	3.40594	0.999875	3.5722e-05	1.55167e-05
794	0	3.37739	0.998644	0.00074484	0.000182037
795	0	3.348	0.998978	0.00054804	0.000261454
796	0	3.31772	0.999411	0.000300903	9.7158e-05
797	0	3.2865	0.999874	3.32875e-05	3.75565e-05
798	0	3.25426	0.999829	2.79638e-05	2.96003e-05
799	0	3.22096	0.999741	8.40602e-05	6.19847e-05
800	0	3.18651	0.999503	0.000209717	0.000145991
801	0	3.15083	0.998826	0.000445013	0.000249198
802	0	3.11382	0.999176	0.000390475	0.000235837
803	0	3.0754	0.99946	0.000195229	0.000153477
804	0	3.03544	0.999477	0.000332882	9.58171e-05
805	0	2.99382	0.997684	0.00121141	0.000408256
806	0	2.95039	0.999848	0.000128507	2.0056e-05
807	0	2.90498	0.999852	5.72483e-05	4.50089e-05
808	0	2.8495	0.999903	1.81218e-05	3.10963e-05
809	0	2.86784	0.999612	9.55629e-05	5.69725e-05
810	0	2.89666	0.999951	3.62393e-05	6.40952e-06
811	0	2.91779	0.99983	4.82759e-05	2.83082e-05
812	0	2.95389	0.999898	3.11387e-05	2.66543e-05
813	0	3.03607	0.999875	4.28315e-05	2.7491e-05
814	0	3.0362	0.999653	3.47461e-05	2.16505e-05
815	0	3.03633	0.999388	0.00031085	5.03238e-05
816	0	3.05214	0.999939	3.33074e-05	1.87802e-05
817	0	3.10244	0.999896	5.29783e-05	3.01072e-05
818	0	3.0835	0.999826	7.54394e-05	4.01926e-05
819	0	3.04363	0.999769	0.000114639	4.19163e-05
820	0	3.00718	0.998587	0.00033862	0.000261241
821	0	2.98393	0.999552	0.000281318	6.35149e-05
822	0	2.83327	0.999949	1.79029e-05	1.31496e-05
823	0	2.76612	0.999934	1.22582e-05	1.71569e-05
824	0	2.79301	0.999886	3.91313e-05	1.85837e-05
825	0	2.82385	0.9998	0.000101644	2.89713e-05
826	0	2.80611	0.999483	0.000219229	0.000166009
827	0	2.88237	0.999875	6.80648e-05	4.00053e-05
828	0	2.87163	0.999982	7.87232e-06	5.96553e-06
829	0	2.78481	0.999835	6.36479e-05	2.68561e-05
830	0	2.62396	0.998677	0.00050454	0.000239573
831	0	2.48506	0.999914	2.33512e-05	3.33706e-05
832	0	2.30037	0.999729	9.79206e-05	8.54731e-05
833	0	2.15735	0.999884	4.73484e-05	3.13123e-05
834	0	2.08486	0.999967	1.2419e-05	1.12624e-05
835	0	2.1059	0.999958	3.11307e-06	4.89984e-06
836	0	2.11626	0.999659	9.77654e-05	4.26558e-05
837	0	2.13703	0.999948	1.45237e-05	8.57278e-06
838	0	2.16244	0.999776	4.51556e-05	7.76136e-05
839	0	2.18721	0.999935	2.17014e-05	2.73951e-05
840	0	2.21139	0.999895	5.7644e-05	2.32711e-05
841	0	2.235	0.999914	5.39751e-05	6.17906e-06
842	0	2.25806	0.999194	0.000475973	3.88784e-05
843	0	2.2806	0.997376	0.00198615	0.000300811
844	0	2.30265	0.998377	0.00110695	0.000267562
845	0	2.32422	0.99989	6.04134e-05	2.96415e-05
846	0	2.34533	0.999838	6.5627e-05	3.52502e-05
847	0	2.36601	0.99934	0.000520431	1.97976e-05
848	0	2.38627	0.99676	0.00206549	0.000271385
849	0	2.40613	0.997854	0.0011683	0.000215637
850	0	2.4256	0.999431	0.000295409	0.00013463
851	0	2.4447	0.999023	0.000358292	0.000312368
852	0	2.46344	0.998454	0.000251385	0.000715207
853	0	2.48183	0.999237	0.000127785	0.000385475
854	0	2.49989	0.998651	0.000539324	0.000666554
855	0	2.51764	0.997889	0.00156603	0.000372206
856	0	2.53507	0.998254	0.00149833	0.000121804
857	0	2.55221	0.99921	0.00063756	5.45473e-05
858	0	2.56905	0.999517	0.000345814	3.96801e-05
859	0	2.58562	0.999814	6.90592e-05	2.39847e-05
860	0	2.60192	0.999632	0.000116145	0.000111342
861	0	2.61795	0.999706	0.000107221	8.95505e-05
862	0	2.63373	0.999868	7.80054e-05	1.93622e-05
863	0	2.64927	0.999839	3.86992e-05	7.21399e-05
864	0	2.66457	0.999413	8.03907e-05	0.00021203
865	0	2.67964	0.999863	2.55394e-05	7.1887e-05
866	0	2.69448	0.9998	3.39276e-05	4.50241e-05
867	0	2.70911	0.99961	9.79094e-05	7.43812e-05
868	0	2.72353	0.999714	8.08652e-05	6.3025e-05
869	0	2.73774	0.999788	0.00013636	2.86843e-05
870	0	2.75176	0.998261	0.00074335	0.000113674
871	0	2.76558	0.998567	0.00104198	0.000185852
872	0	2.77921	0.998687	0.000830988	0.00018289
873	0	2.79265	0.999465	0.000244887	0.000107979
874	0	2.80592	0.999609	0.000207116	6.90539e-05
875	0	2.81902	0.99978	1.98972e-05	3.65964e-05
876	0	2.83195	0.999864	2.5221e-05	1.47835e-05
877	0	2.84471	0.999723	4.01411e-05	3.50489e-05
878	0	2.85731	0.998945	0.000209358	7.46831e-05
879	0	2.86975	0.999505	0.000351533	4.87716e-05
880	0	2.88204	0.999695	0.000102101	4.32266e-05
881	0	2.92751	0.99933	0.000202562	0.000109209
882	0	2.9653	0.999841	7.36242e-05	2.63508e-05
883	0	2.97881	0.99992	3.7826e-05	2.06545e-05
884	0	2.96889	0.99991	3.01959e-05	1.8765e-05
885	0	2.93467	0.99977	5.01854e-05	4.68455e-05
886	0	2.80169	0.999938	1.25274e-05	3.3232e-05
887	0	2.63084	0.99964	5.75672e-05	5.3029e-05
888	0	2.46311	0.999915	2.35961e-05	3.95508e-05
889	0	2.30682	0.99967	2.69361e-05	4.88245e-05
890	0	2.17379	0.999832	2.85358e-05	7.00174e-05
891	0	2.15216	0.999899	1.57598e-05	3.15546e-05
892	0	2.16991	0.998522	0.000273704	0.00017156
893	0	2.18736	0.999947	2.4931e-05	2.11732e-05
894	0	2.2045	0.999953	1.13416e-05	1.43125e-05
895	0	2.22136	0.999849	7.25294e-05	4.51125e-05
896	0	2.23793	0.999861	6.53781e-05	4.67124e-05
897	0	2.25424	0.999949	1.75178e-05	1.63132e-05
898	0	2.27028	0.999887	3.52962e-05	3.29107e-05
899	0	2.28607	0.999849	2.32536e-05	6.0534e-05
900	0	2.30162	0.998308	0.000202355	0.000847955
901	0	2.31693	0.999267	0.000152713	0.000301603
902	0	2.332	0.997506	0.000608169	0.00110909
903	0	2.34686	0.997741	0.000581839	0.00125764
904	0	2.36149	0.997701	0.000498388	0.00104512
905	0	2.37591	0.999543	0.000156522	0.000253436
906	0	2.39013	0.999934	1.21848e-05	1.29188e-05
907	0	2.40415	0.999948	1.25522e-05	1.84785e-05
908	0	2.41798	0.999715	5.4627e-05	5.40526e-05
909	0	2.43162	0.999621	0.000101742	0.000120793
910	0	2.44507	0.998815	0.00029286	0.000276464
911	0	2.45835	0.998763	0.000407352	0.000357053
912	0	2.47145	0.999278	0.000244362	0.000227891
913	0	2.48438	0.999468	0.000104213	0.000145028
914	0	2.49715	0.999719	6.01125e-05	9.38376e-05
915	0	2.50975	0.99963	5.8171e-05	0.000132753
916	0	2.5222	0.999617	5.90646e-05	2.7134e-05
917	0	2.5345	0.999634	0.000123411	8.50061e-05
918	0	2.54664	0.999475	4.74383e-05	0.000397391
919	0	2.55864	0.998335	0.000300541	0.000920802
920	0	2.5705	0.996624	0.000363762	0.00201264
921	0	2.58222	0.997842	0.000296865	0.00161531
922	0	2.59381	0.998964	0.000437246	0.000417402
923	0	2.60526	0.999797	0.000136012	4.19594e-05
924	0	2.61658	0.999968	1.26352e-05	1.00344e-05
925	0	2.62777	0.999804	0.000134866	2.51296e-05
926	0	2.63884	0.99969	0.000121492	3.55791e-05
927	0	2.64979	0.99928	0.000433962	2.81914e-05
928	0	2.66062	0.999978	1.03552e-05	6.01999e-06
929	0	2.67134	0.999938	2.93285e-05	1.13203e-05
930	0	2.68194	0.999863	5.04875e-05	1.37101e-05
931	0	2.69243	0.999459	0.000120579	8.30237e-05
932	0	2.70281	0.999666	0.000106478	0.000120027
933	0	2.71309	0.999877	5.07893e-05	4.66257e-05
934	0	2.72326	0.999813	0.000142076	3.2096e-05
935	0	2.73332	0.999817	6.25908e-05	7.19006e-05
936	0	2.74329	0.999656	0.000169305	6.88341e-05
937	0	2.75316	0.999774	9.94952e-05	3.96301e-05
938	0	2.76293	0.999079	0.000438479	0.000275516
939	0	2.77261	0.999649	0.000120626	0.000114111
940	0	2.78219	0.995065	0.000149603	0.000709887
941	0	2.79169	0.994144	0.00059708	0.0048049
942	0	2.80109	0.995243	0.000614458	0.00359865
943	0	2.81041	0.998428	0.000565204	0.000861177
944	0	2.81964	0.998967	0.000425395	0.000463199
945	0	2.82879	0.999677	0.000198703	8.43095e-05
946	0	2.83785	0.999884	6.19141e-05	3.56022e-05
947	0	2.84684	0.999397	0.000291295	0.00016772
948	0	2.85574	0.999702	0.000122156	0.00010835
949	0	2.86456	0.998679	0.00028748	0.000203314
950	0	2.87331	0.998556	0.000331359	0.000812606
951	0	2.8522	0.999307	0.000250793	0.00036971
952	0	2.80149	0.999661	9.29382e-05	0.000197488
953	0	2.7259	0.998872	0.000242255	0.000637098
954	0	2.62136	0.999566	0.000179681	0.000225163
955	0	2.54858	0.999868	5.02832e-05	6.13593e-05
956	0	2.49851	0.999827	7.44353e-05	4.75388e-05
957	0	2.48666	0.999768	0.000201682	2.53004e-05
958	0	2.49692	0.999916	7.33932e-05	4.17951e-06
959	0	2.54051	0.999983	1.26284e-05	3.256e-06
960	0	2.63653	0.999988	5.87286e-06	2.3906e-06
961	0	2.74862	0.999954	2.14669e-05	9.43112e-06
962	0	2.86262	0.999978	6.39266e-06	7.0532e-06
963	0	2.95937	0.999903	4.71885e-05	3.94529e-05
964	0	3.02457	0.999753	9.94734e-05	7.10932e-05
965	0	2.89425	0.999681	0.000125539	5.03495e-05
966	0	2.72349	0.999364	0.000323451	0.000126759
967	0	2.4729	0.999922	4.65892e-05	1.45497e-05
968	0	2.16662	0.999816	0.000117893	4.36346e-05
969	0	1.80706	0.999693	0.000234377	3.13918e-05
970	0	1.8312	0.999927	4.94425e-05	1.28945e-05
971	0	1.91318	0.999919	4.19731e-05	1.65782e-05
972	0	2.06463	0.999813	0.000100541	5.09151e-05
973	0	2.21731	0.999831	7.52292e-05	5.67182e-05
974	0	2.36351	0.999908	2.27395e-05	3.06636e-05
975	0	2.49104	0.999823	1.61393e-05	6.77579e-05
976	0	2.62439	0.999761	0.000117634	7.91906e-05
977	0	2.71077	0.99985	5.67431e-05	4.43052e-05
978	0	2.75475	0.999047	0.000448271	8.84777e-05
979	0	2.7797	0.999876	4.24335e-05	4.29038e-05
980	0	2.75377	0.999941	2.53172e-05	2.8942e-05
981	0	2.65449	0.99996	1.38146e-05	1.60957e-05
982	0	2.56449	0.999901	4.34843e-05	1.79119e-05
983	0	2.49197	0.999898	6.06115e-05	2.38064e-05
984	0	2.422	0.999704	0.000113523	0.000126397
985	0	2.45777	0.999355	0.000218517	0.000239944
986	0	2.51024	0.999444	0.0002133	0.000150648
987	0	2.54717	0.999332	0.000225844	0.000244498
988	0	2.58374	0.999858	6.06654e-05	4.29577e-05
989	0	2.5899	0.999849	7.87767e-05	4.35934e-05
990	0	2.5139	0.99997	1.63451e-05	6.86249e-06
991	0	2.48753	0.999881	6.13852e-05	2.87337e-05
992	0	2.49911	0.999895	6.2177e-05	2.00074e-05
993	0	2.53613	0.999973	5.76553e-06	7.05523e-06
994	0	2.62095	0.999848	5.32565e-05	7.89075e-05
995	0	2.74629	0.999342	0.000131	0.000153693
996	0	2.85326	0.999768	5.11718e-05	0.000151499
997	0	2.94184	0.999905	1.31543e-05	7.32889e-05
998	0	3.01199	0.999563	0.000110494	0.000217232
999	0	3.06336	0.999453	0.000322975	0.000161267
1000	0	3.09505	0.999951	2.86533e-05	9.03305e-06
1001	0	3.11226	0.999665	9.68237e-05	0.000139869
1002	0	3.11908	0.999426	0.000194862	0.000204131
1003	0	3.11913	0.998927	0.000130058	0.000784819
1004	0	3.11579	0.995859	0.000395979	0.00199189
1005	0	3.11244	0.995987	0.00156812	0.00179324
1006	0	3.10908	0.99889	0.000604609	0.000351096
1007	0	3.1057	0.999251	0.000386418	0.000268389
1008	0	3.10232	0.999594	0.000237904	7.20088e-05
1009	0	3.09892	0.999525	0.000181821	0.00011592
1010	0	3.09551	0.998925	0.000583975	0.000192348
1011	0	3.0921	0.997763	0.00112326	0.000397135
1012	0	3.08866	0.998163	0.00054303	0.000831635
1013	0	3.08522	0.999361	0.000288157	0.000207774
1014	0	3.08177	0.99914	0.000540431	0.000163679
1015	0	3.0783	0.996877	0.0013407	0.00067458
1016	0	3.07482	0.99792	0.000699292	0.00105606
1017	0	3.07133	0.998685	0.000312007	0.000662967
1018	0	3.06783	0.999256	0.000347763	0.000227321
1019	0	3.06431	0.999696	8.66845e-05	6.04333e-05
1020	0	3.06079	0.999781	0.000106095	6.35198e-05
1021	0	3.05725	0.99944	0.000117651	0.000124285
1022	0	3.05369	0.99982	8.37909e-05	1.50543e-05
1023	0	3.05013	0.999819	7.03439e-05	1.77248e-05
1024	0	3.04655	0.999668	0.000146786	6.79028e-05
1025	0	3.04296	0.999607	6.10825e-05	6.56599e-05
1026	0	3.03935	0.99895	0.000176635	0.000390511
1027	0	3.03574	0.998923	0.000155711	0.000428264
1028	0	3.03211	0.998559	0.000152074	0.000599778
1029	0	3.02846	0.997529	0.000422461	0.00103785
1030	0	3.02481	0.997804	0.00103813	0.000554052
1031	0	3.02114	0.998431	0.000776232	0.000255984
1032	0	3.01745	0.997747	0.000771447	0.000426082
1033	0	3.01376	0.998927	0.000559438	0.000335597
1034	0	3.01004	0.996894	0.00103465	0.000796122
1035	0	3.00632	0.997848	0.00121718	0.000407583
1036	0	3.00258	0.996748	0.00146539	0.000154291
1037	0	2.99883	0.98915	0.00701762	0.000233674
1038	0	2.99506	0.98416	0.0136641	0.000452883
1039	0	2.99128	0.980359	0.0182726	0.000661617
1040	0	2.98748	0.975593	0.02052	0.00100906
1041	0	2.98367	0.997318	0.00226294	0.00027892
1042	0	2.97985	0.996113	0.00161956	0.000555083
1043	0	2.97601	0.989442	0.00314247	0.0015617
1044	0	2.97216	0.989671	0.00174458	0.00691265
1045	0	2.96829	0.982858	0.00362619	0.0102942
1046	0	2.9644	0.993077	0.00182387	0.00490352
1047	0	2.9605	0.999187	0.000228555	0.000385291
1048	0	2.95659	0.999478	0.000214352	0.000187927
1049	0	2.95266	0.999772	3.39903e-05	3.74288e-05
1050	0	2.94872	0.999262	0.000378193	0.000158854
1051	0	2.94475	0.999344	0.000363919	0.000216957
1052	0	2.94078	0.999287	0.000262349	0.000219693
1053	0	2.93679	0.999246	0.000229873	0.000343078
1054	0	2.93278	0.996517	0.000643715	0.0018341
1055	0	2.92875	0.996624	0.000606306	0.00247061
1056	0	2.92471	0.998139	0.000220795	0.00144618
1057	0	2.92065	0.998863	0.000219899	0.000726959
1058	0	2.91658	0.99974	6.90092e-05	0.000145586
1059	0	2.91249	0.999402	0.000293411	0.000159638
1060	0	2.90838	0.99707	0.00214695	0.000366422
1061	0	2.90426	0.997449	0.00222772	0.000210686
1062	0	2.87139	0.998713	0.00096295	0.000200315
1063	0	2.82464	0.99829	0.000599597	0.000621981
1064	0	2.76414	0.992741	0.000674934	0.0036125
1065	0	2.68196	0.988986	0.00187602	0.00740658
1066	0	2.59114	0.986404	0.00289495	0.0101169
1067	0	2.58249	0.995654	0.000690572	0.00343245
1068	0	2.59802	0.995	0.00161332	0.00234561
1069	0	2.63671	0.996759	0.0017656	0.00126521
1070	0	2.77209	0.999499	0.000211447	0.000227988
1071	0	2.92093	0.999628	0.000124597	0.000117535
1072	0	3.03863	0.999444	0.000150129	0.000213033
1073	0	3.16644	0.999865	4.82712e-05	5.92878e-05
1074	0	3.2959	0.999621	0.000147004	8.14916e-05
1075	0	3.35393	0.999793	5.75067e-05	8.47804e-05
1076	0	3.39254	0.999732	9.86813e-05	7.75511e-05
1077	0	3.41823	0.999745	0.000105551	9.04336e-05
1078	0	3.42404	0.999837	4.17252e-05	4.25875e-05
1079	0	3.41235	0.998875	0.000163872	0.0005196
1080	0	3.41609	0.999341	0.000264806	0.000231448
1081	0	3.41982	0.999949	2.68618e-05	1.33173e-05
1082	0	3.42354	0.99976	9.15869e-05	0.000107105
1083	0	3.42724	0.999797	6.11381e-05	6.4561e-05
1084	0	3.43093	0.998756	0.000445046	0.000258081
1085	0	3.43461	0.998163	0.000705869	0.000339693
1086	0	3.43827	0.998945	0.000666757	0.000290027
1087	0	3.44191	0.998335	0.00119515	0.000159397
1088	0	3.44555	0.996288	0.00277755	0.000392505
1089	0	3.44917	0.995383	0.00380076	0.000409177
1090	0	3.45278	0.994069	0.00415016	0.000787566
1091	0	3.45637	0.99604	0.00211095	0.00157277
1092	0	3.45996	0.998102	0.000455251	0.00129188
1093	0	3.46353	0.997937	0.000426619	0.00118466
1094	0	3.46708	0.999173	0.000125538	0.000513241
1095	0	3.47063	0.998715	0.000186195	0.00097725
1096	0	3.47416	0.998904	0.000249391	0.0006945
1097	0	3.47768	0.999893	3.52843e-05	3.718e-05
1098	0	3.48119	0.999865	4.34059e-05	2.48739e-05
1099	0	3.48468	0.996545	0.00119133	0.00104927
1100	0	3.48817	0.997989	0.00100731	0.000639401
1101	0	3.49164	0.998698	0.000533701	0.00059743
1102	0	3.49509	0.99879	0.000431957	0.000425454
1103	0	3.49854	0.999316	0.000340635	0.000310888
1104	0	3.50198	0.999752	0.000204379	3.1776e-05
1105	0	3.5054	0.999827	9.44819e-05	2.44969e-05
1106	0	3.50881	0.999199	0.000269855	8.67724e-05
1107	0	3.51221	0.9996	0.000264518	5.097e-05
1108	0	3.5156	0.998851	0.000773409	6.53206e-05
1109	0	3.51898	0.997019	0.00197821	0.000284679
1110	0	3.52234	0.997344	0.00172628	0.000276994
1111	0	3.5257	0.99853	0.000455649	0.000679386
1112	0	3.52904	0.998298	0.000970208	0.000559053
1113	0	3.53237	0.999276	0.000505082	0.000179071
1114	0	3.53569	0.998309	0.000292596	0.000684065
1115	0	3.539	0.997197	0.000267321	0.00169082
1116	0	3.5423	0.998241	0.00017535	0.00150809
1117	0	3.54559	0.999407	8.91722e-05	0.0004539
1118	0	3.54887	0.99944	0.000250307	0.000232429
1119	0	3.55213	0.99833	0.000774985	0.000270251
1120	0	3.55539	0.998523	0.0007947	0.000338208
1121	0	3.55863	0.999377	0.000310244	0.000169458
1122	0	3.56187	0.999727	9.813e-05	9.99594e-05
1123	0	3.56509	0.999756	3.18605e-05	5.72593e-05
1124	0	3.56831	0.999328	0.000111811	0.000274811
1125	0	3.57151	0.998694	0.000305482	0.00062658
1126	0	3.57471	0.998168	0.000333297	0.000753418
1127	0	3.57789	0.998746	0.000136343	0.000660528
1128	0	3.58106	0.996232	0.000309724	0.00266065
1129	0	3.58423	0.97639	0.000338935	0.00859864
1130	0	3.58738	0.910791	0.00106467	0.0666088
1131	0	3.59052	0.617499	0.00222215	0.178032
1132	0	3.59366	0.444014	0.00566416	0.525758
1133	0	3.59678	0.373167	0.00927741	0.559742
1134	0	3.59989	0.356429	0.0142332	0.616986
1135	0	3.603	0.372816	0.01278	0.609394
1136	0	3.60609	0.404384	0.0115738	0.581574
1137	0	3.60918	0.454518	0.0154754	0.527511
1138	0	3.61225	0.513693	0.0200597	0.464829
1139	0	3.61532	0.636026	0.0210122	0.342165
1140	0	3.61838	0.773016	0.0248599	0.201105
1141	0	3.62142	0.898746	0.0143216	0.0867887
1142	0	3.62446	0.948378	0.0121506	0.0389776
1143	0	3.62749	0.951647	0.0108146	0.0348792
1144	0	3.63051	0.956919	0.00811116	0.0307131
1145	0	3.63352	0.980211	0.00341111	0.015867
1146	0	3.63653	0.980874	0.00342594	0.0148188
1147	0	3.63952	0.983911	0.00218311	0.0134004
1148	0	3.6425	0.989508	0.001316	0.00901691
1149	0	3.64548	0.991162	0.000956886	0.00773957
1150	0	3.64844	0.99308	0.00056197	0.00625256
1151	0	3.6514	0.996785	0.000241466	0.002893
1152	0	3.65435	0.999415	0.000124562	0.000440575
1153	0	3.65729	0.999676	6.00534e-05	9.90827e-05
1154	0	3.66022	0.999203	0.000530402	6.39441e-05
1155	0	3.66314	0.999469	0.000327101	8.36493e-05
1156	0	3.66606	0.99835	0.00057266	0.000505248
1157	0	3.66896	0.998449	0.000832454	0.000382803
1158	0	3.67186	0.997919	0.00160631	0.000114501
1159	0	3.67475	0.996119	0.00251984	0.000170137
1160	0	3.67763	0.994921	0.00403708	0.000301605
1161	0	3.6805	0.99699	0.0025866	0.000219672
1162	0	3.68337	0.995844	0.00261614	0.000155027
1163	0	3.68622	0.99056	0.00546466	0.00114043
1164	0	3.68907	0.990791	0.00643512	0.00120567
1165	0	3.69191	0.994854	0.00400859	0.000467019
1166	0	3.69474	0.996728	0.00256817	0.000286049
1167	0	3.69757	0.998704	0.00104709	8.98279e-05
1168	0	3.70038	0.999005	0.000330018	6.83509e-05
1169	0	3.70319	0.997605	0.00103957	0.000116567
1170	0	3.70599	0.996951	0.00166541	0.000264322
1171	0	3.70878	0.991233	0.00410606	0.00107552
1172	0	3.71157	0.987323	0.00737887	0.00210483
1173	0	3.69535	0.973101	0.0144968	0.00492488
1174	0	3.655	0.95948	0.0245159	0.00469109
1175	0	3.58631	0.939827	0.0482396	0.00523526
1176	0	3.49064	0.935312	0.0516927	0.00757088
1177	0	3.35739	0.936012	0.0552074	0.00740117
1178	0	3.2297	0.980548	0.0181953	0.00113187
1179	0	3.12283	0.987544	0.0113537	0.000628085
1180	0	3.04535	0.984493	0.0129076	0.00169339
1181	0	2.97568	0.98583	0.010049	0.00167175
1182	0	2.91871	0.988045	0.00948384	0.00162196
1183	0	2.83808	0.987742	0.00926658	0.00194419
1184	0	2.75245	0.993957	0.00469621	0.00114577
1185	0	2.67621	0.998308	0.00127916	0.00027539
1186	0	2.65333	0.998364	0.000618263	0.000457036
1187	0	2.72838	0.995274	0.000480266	0.00101533
1188	0	2.83229	0.998515	0.000722943	0.000664525
1189	0	2.92071	0.999535	0.000286128	6.77452e-05
1190	0	3.01646	0.999387	0.000410966	5.39256e-05
1191	0	3.05907	0.999812	7.75252e-05	2.14103e-05
1192	0	3.00534	0.99973	8.62214e-05	9.57792e-05
1193	0	2.98942	0.999869	4.48621e-05	1.39052e-05
1194	0	3.03153	0.999365	0.000309583	6.26536e-05
1195	0	3.03532	0.999362	0.000482305	3.76704e-05
1196	0	3.09436	0.991292	0.00566681	0.00133742
1197	0	3.21564	0.817393	0.0443881	0.0677927
1198	0	3.27555	0.601806	0.0624495	0.234084
1199	0	3.26861	0.386261	0.0677082	0.312843
1200	0	3.27789	0.202803	0.110707	0.465271
1201	0	3.26842	0.173412	0.165281	0.592523
1202	0	3.24133	0.162811	0.177895	0.61102
1203	0	3.2335	0.164703	0.217578	0.605068
1204	0	3.25557	0.206715	0.233073	0.55632
1205	0	3.27717	0.641734	0.062788	0.294409
1206	0	3.2983	0.889427	0.0106154	0.0987892
1207	0	3.319	0.932224	0.00830074	0.0585512
1208	0	3.33928	0.951828	0.00553744	0.0415399
1209	0	3.35916	0.963255	0.00301052	0.0334665
1210	0	3.37865	0.967441	0.00579144	0.0261072
1211	0	3.39776	0.983427	0.00588853	0.0101878
1212	0	3.41652	0.990612	0.00640609	0.00278036
1213	0	3.43494	0.992712	0.00489099	0.00167251
1214	0	3.45302	0.998492	0.001086	0.000204748
1215	0	3.47077	0.99943	0.000483444	4.33599e-05
1216	0	3.48822	0.999498	0.000412336	2.58274e-05
1217	0	3.50537	0.996043	0.00316674	0.000177309
1218	0	3.52223	0.970118	0.0185408	0.00229925
1219	0	3.53881	0.909287	0.0598914	0.00647866
1220	0	3.55512	0.8715	0.11314	0.0104897
1221	0	3.57117	0.83371	0.141242	0.0155032
1222	0	3.58697	0.799872	0.163906	0.0208216
1223	0	3.60252	0.761172	0.210047	0.022689
1224	0	3.61783	0.724346	0.225419	0.0233729
1225	0	3.63291	0.719007	0.226216	0.0364274
1226	0	3.64777	0.741123	0.198793	0.0456084
1227	0	3.6624	0.774079	0.176913	0.0459565
1228	0	3.67683	0.896452	0.0836087	0.0173147
1229	0	3.69106	0.985502	0.0122083	0.00222559
1230	0	3.70508	0.997699	0.00200648	0.000207391
1231	0	3.71891	0.999049	0.000346818	0.000135801
1232	0	3.73255	0.999695	8.31953e-05	5.35711e-05
1233	0	3.74601	0.999687	5.4608e-05	4.46471e-05
1234	0	3.75928	0.999825	3.31221e-05	4.33796e-05
1235	0	3.77239	0.999847	1.83589e-05	3.76216e-05
1236	0	3.78532	0.999807	5.19896e-05	4.58119e-05
1237	0	3.79809	0.999674	3.7038e-05	6.92632e-05
1238	0	3.8107	0.999695	5.57192e-05	4.97464e-05
1239	0	3.82315	0.999032	0.000629801	0.000219504
1240	0	3.83545	0.998978	0.000407111	0.000256002
1241	0	3.8476	0.994108	0.000859562	0.00136466
1242	0	3.8596	0.992683	0.00176817	0.00415245
1243	0	3.87146	0.994189	0.00170907	0.00381897
1244	0	3.88319	0.997746	0.000547772	0.0015258
1245	0	3.89477	0.998073	0.000309378	0.00106482
1246	0	3.90623	0.99828	0.000269505	0.00100402
1247	0	3.91755	0.998594	0.000447906	0.000646539
1248	0	3.92875	0.997893	0.000995868	0.0010209
1249	0	3.93982	0.999779	8.39302e-05	5.31246e-05
1250	0	3.95077	0.999751	7.99936e-05	5.55639e-05
1251	0	3.9616	0.999759	0.0001125	6.75403e-05
1252	0	3.97232	0.999602	0.000255672	5.07915e-05
1253	0	3.98292	0.999294	0.000611419	3.38792e-05
1254	0	3.99342	0.998216	0.0013322	0.000130562
1255	0	4.0038	0.994485	0.00389906	0.00126629
1256	0	4.01407	0.998612	0.000553182	0.000680639
1257	0	4.02425	0.998258	0.000267095	0.00119261
1258	0	4.03432	0.999871	4.73622e-05	6.28398e-05
1259	0	4.04428	0.999891	4.56621e-05	4.41945e-05
1260	0	4.05416	0.999788	0.000146533	4.33194e-05
1261	0	4.06393	0.999519	0.00028845	5.33057e-05
1262	0	4.07361	0.99864	0.000591789	0.000222519
1263	0	4.0832	0.997303	0.000777994	0.00117292
1264	0	4.09269	0.993445	0.000309506	0.00476365
1265	0	4.1021	0.913121	0.0010548	0.0426811
1266	0	4.11142	0.707582	0.00379583	0.222358
1267	0	4.12065	0.691246	0.00732725	0.296025
1268	0	4.1298	0.702165	0.0122048	0.283101
1269	0	4.13886	0.771415	0.012436	0.214547
1270	0	4.14785	0.917988	0.0127458	0.068594
1271	0	4.15675	0.954742	0.0140089	0.0301681
1272	0	4.16558	0.981271	0.00872697	0.00907891
1273	0	4.17432	0.977874	0.0108904	0.00915407
1274	0	4.183	0.96844	0.00721566	0.0188944
1275	0	4.19159	0.864996	0.00855192	0.0553819
1276	0	4.20012	0.815369	0.0106444	0.139265
1277	0	4.20857	0.656975	0.0236665	0.276911
1278	0	4.21695	0.298436	0.044121	0.582633
1279	0	4.22526	0.191743	0.0501101	0.699561
1280	0	4.23351	0.140919	0.0565539	0.788908
1281	0	4.24168	0.142983	0.0631917	0.787977
1282	0	4.24979	0.170276	0.0700319	0.75167
1283	0	4.25784	0.178546	0.0687529	0.740613
1284	0	4.26582	0.175589	0.0704173	0.745744
1285	0	4.27373	0.158227	0.0738545	0.757018
1286	0	4.28159	0.154523	0.0759103	0.762597
1287	0	4.28938	0.210617	0.0743015	0.711917
1288	0	4.29711	0.267905	0.0740734	0.656419
1289	0	4.30479	0.355464	0.059204	0.582611
1290	0	4.3124	0.434286	0.0518616	0.506687
1291	0	4.31996	0.461895	0.0436747	0.492155
1292	0	4.32746	0.507774	0.0321058	0.45812
1293	0	4.33491	0.643117	0.0199822	0.334322
1294	0	4.3423	0.689978	0.0205966	0.287387
1295	0	4.34964	0.826644	0.0128132	0.159932
1296	0	4.35692	0.917672	0.0103685	0.0710313
1297	0	4.36415	0.99045	0.00221879	0.00681071
1298	0	4.37133	0.99761	0.000438308	0.00154814
1299	0	4.37845	0.998795	0.000297151	0.000596638
1300	0	4.38553	0.999541	0.000151378	0.000219616
1301	0	4.39256	0.999139	0.000134132	0.000445134
1302	0	4.39953	0.988718	0.00253722	0.00595067
1303	0	4.40646	0.962587	0.0078105	0.0150526
1304	0	4.41335	0.946249	0.0157988	0.0262596
1305	0	4.42018	0.943102	0.0192852	0.0331291
1306	0	4.42697	0.934844	0.0275309	0.032037
1307	0	4.43371	0.937263	0.0293891	0.0323743
1308	0	4.44041	0.946607	0.029442	0.022498
1309	0	4.44706	0.953787	0.0275651	0.0153982
1310	0	4.45367	0.961323	0.0293305	0.00813452
1311	0	4.46024	0.969991	0.0245188	0.00445944
1312	0	4.46676	0.955233	0.0295529	0.00710523
1313	0	4.47324	0.91057	0.044626	0.0137354
1314	0	4.44466	0.897613	0.0625601	0.0314602
1315	0	4.3857	0.903234	0.066257	0.0289501
1316	0	4.28282	0.935721	0.0532517	0.00865882
1317	0	4.13309	0.947498	0.0488972	0.00345702
1318	0	3.89007	0.950201	0.0473384	0.00192232
1319	0	3.67519	0.970058	0.0287226	0.00105939
1320	0	3.48653	0.978652	0.0202795	0.000987266
1321	0	3.38427	0.985671	0.0129261	0.00101394
1322	0	3.34012	0.983169	0.0138385	0.00210187
1323	0	3.43293	0.985343	0.0114448	0.00265504
1324	0	3.46175	0.997672	0.00170474	0.000421795
1325	0	3.44993	0.998122	0.000287675	0.00119765
1326	0	3.38364	0.996918	0.000211976	0.00266232
1327	0	3.29198	0.998365	0.000168465	0.00141005
1328	0	3.17143	0.99877	0.000183332	0.000983767
1329	0	3.15873	0.997295	0.000850674	0.0016516
1330	0	3.18989	0.99497	0.000994823	0.00306379
1331	0	3.27085	0.990375	0.00252367	0.00576277
1332	0	3.39055	0.99724	0.00155877	0.00108228
1333	0	3.48109	0.999236	0.000478723	0.000264025
1334	0	3.45324	0.998826	0.000506427	0.000245352
1335	0	3.43234	0.99815	0.000473336	0.00062778
1336	0	3.4104	0.994506	0.00114044	0.00247111
1337	0	3.38306	0.993568	0.00115459	0.00361764
1338	0	3.36084	0.997598	0.000610526	0.00173946
1339	0	3.40729	0.998311	0.000370191	0.00115026
1340	0	3.40261	0.999208	0.000197991	0.000436071
1341	0	3.36598	0.999605	0.00028821	6.54129e-05
1342	0	3.28472	0.998117	0.00103563	0.000117217
1343	0	3.18268	0.996795	0.00250774	0.000489003
1344	0	3.03116	0.999733	0.000188873	7.03344e-05
1345	0	2.94881	0.99977	7.37815e-05	5.82936e-05
1346	0	2.95453	0.9999	1.92775e-05	6.6003e-05
1347	0	2.99926	0.997562	0.000342249	0.00167468
1348	0	3.08991	0.991662	0.0014634	0.00447082
1349	0	3.20185	0.986012	0.000793188	0.0120451
1350	0	3.29471	0.94901	0.000989105	0.04898
1351	0	3.30885	0.910913	0.00413688	0.0828924
1352	0	3.34355	0.915559	0.00421774	0.0796729
1353	0	3.35383	0.928965	0.00248571	0.0684083
1354	0	3.35469	0.94284	0.000797519	0.0560584
1355	0	3.3386	0.953179	0.000371056	0.0463558
1356	0	3.34884	0.957122	0.000751808	0.041241
1357	0	3.3371	0.959772	0.000951893	0.036434
1358	0	3.32523	0.95248	0.00123159	0.0445385
1359	0	3.31321	0.946975	0.00196863	0.0504627
1360	0	3.30105	0.965766	0.00207509	0.0318822
1361	0	3.28873	0.986482	0.0023813	0.0109288
1362	0	3.27626	0.997465	0.00127028	0.00114742
1363	0	3.26364	0.999818	0.000118745	5.43019e-05
1364	0	3.25085	0.999909	6.23174e-05	9.77557e-06
1365	0	3.2379	0.99984	0.0001281	1.12207e-05
1366	0	3.22477	0.999651	0.000141136	6.83771e-05
1367	0	3.21148	0.998471	0.000545259	0.00034036
1368	0	3.198	0.997954	0.000706254	0.000571246
1369	0	3.18434	0.999401	0.00033093	0.000152368
1370	0	3.17049	0.999682	0.000258662	2.56899e-05
1371	0	3.15645	0.998277	0.000950503	0.000150924
1372	0	3.1422	0.993102	0.00252375	0.000475806
1373	0	3.12775	0.978667	0.00641958	0.00130166
1374	0	3.11309	0.969137	0.0213998	0.00326212
1375	0	3.09821	0.949243	0.0400533	0.00800814
1376	0	3.0831	0.811321	0.139188	0.0220924
1377	0	3.03633	0.679964	0.210741	0.0467621
1378	0	2.96094	0.561521	0.288577	0.0851968
1379	0	2.94428	0.521399	0.339491	0.10029
1380	0	2.93232	0.440107	0.460098	0.096838
1381	0	2.91925	0.403165	0.477126	0.106146
1382	0	2.97421	0.392984	0.487903	0.114082
1383	0	3.10043	0.385463	0.474695	0.13618
1384	0	3.10251	0.381206	0.47283	0.144026
1385	0	3.08426	0.396217	0.461902	0.139743
1386	0	3.05768	0.411419	0.437124	0.150336
1387	0	2.99033	0.473018	0.367088	0.159124
1388	0	2.81129	0.641614	0.239515	0.11859
1389	0	2.68762	0.905727	0.0495987	0.0444714
1390	0	2.57196	0.958623	0.0138516	0.0272691
1391	0	2.44873	0.991347	0.00491355	0.00360991
1392	0	2.31667	0.99564	0.00317182	0.000908779
1393	0	2.253	0.996332	0.00271884	0.000547313
1394	0	2.21651	0.997904	0.00167417	0.000123263
1395	0	2.27142	0.99785	0.0013916	0.000239836
1396	0	2.34842	0.998558	0.000916943	0.000176645
1397	0	2.43016	0.998684	0.00100332	8.49589e-05
1398	0	2.57121	0.998861	0.000733032	0.000152728
1399	0	2.66875	0.989754	0.00216775	0.00241732
1400	0	2.77973	0.921744	0.00418024	0.0208915
1401	0	2.88157	0.798998	0.0174676	0.104214
1402	0	2.99722	0.666063	0.0325176	0.233248
1403	0	3.0907	0.671827	0.039993	0.262526
1404	0	3.18591	0.675222	0.0385907	0.271658
1405	0	3.17819	0.67217	0.0416481	0.276849
1406	0	3.17717	0.682461	0.0306866	0.285268
1407	0	3.16294	0.735484	0.0286186	0.234372
1408	0	3.07966	0.84603	0.0276176	0.124651
1409	0	3.00151	0.903994	0.0219985	0.0735424
1410	0	2.95778	0.925929	0.0214044	0.0521131
1411	0	2.87293	0.929396	0.0217017	0.0473312
1412	0	2.74785	0.964544	0.0101363	0.0250948
1413	0	2.68201	0.973451	0.00702882	0.0193075
1414	0	2.599	0.984455	0.00317352	0.0120398
1415	0	2.55557	0.988654	0.00252385	0.00865664
1416	0	2.55488	0.99107	0.00251263	0.00600437
1417	0	2.57748	0.992365	0.00380391	0.00332004
1418	0	2.60592	0.990142	0.00557513	0.00352322
1419	0	2.62002	0.980018	0.0119647	0.00438723
1420	0	2.62999	0.975961	0.0184778	0.00302539
1421	0	2.67349	0.960288	0.0274045	0.00289079
1422	0	2.75339	0.821104	0.111904	0.00658488
1423	0	2.7921	0.738417	0.21341	0.0104446
1424	0	2.84116	0.705534	0.260513	0.00903693
1425	0	2.85923	0.660835	0.317639	0.0122207
1426	0	2.78965	0.63372	0.352346	0.00956414
1427	0	2.66472	0.571963	0.406106	0.0114418
1428	0	2.56729	0.504219	0.471389	0.0157005
1429	0	2.49141	0.493032	0.476051	0.0197217
1430	0	2.8631	0.474475	0.49017	0.0311058
1431	0	3.18453	0.675722	0.295512	0.0283563
1432	0	3.44048	0.7976	0.181784	0.0200841
1433	0	3.63972	0.925594	0.0655303	0.00812723
1434	0	3.78417	0.965594	0.0248209	0.00901434
1435	0	3.65337	0.989787	0.00571337	0.00442902
1436	0	3.49676	0.992818	0.00247831	0.00421455
1437	0	3.31667	0.985285	0.00192418	0.0108465
1438	0	3.11073	0.979024	0.00203356	0.0164324
1439	0	2.89482	0.972236	0.00174655	0.0211162
1440	0	2.96535	0.945538	0.00391851	0.0425585
1441	0	3.0388	0.943254	0.00429341	0.0486462
1442	0	3.10722	0.943835	0.00418728	0.0507149
1443	0	3.17125	0.940563	0.0023624	0.0563352
1444	0	3.23144	0.924871	0.00177041	0.0688999
1445	0	3.2882	0.471178	0.0188375	0.422701
1446	0	3.34192	0.205388	0.0235959	0.743044
1447	0	3.36628	0.100436	0.0175627	0.87316
1448	0	3.37355	0.0226896	0.0217256	0.946403
1449	0	3.3441	0.00538754	0.0147657	0.978638
1450	0	3.31781	0.00112981	0.0109385	0.987698
1451	0	3.25175	0.000277803	0.0105741	0.988323
1452	0	3.22098	0.000422861	0.00846748	0.990887
1453	0	3.17769	0.00013158	0.00795854	0.991309
1454	0	3.17375	0.000293051	0.00538258	0.993976
1455	0	3.12946	0.000742201	0.00335811	0.99537
1456	0	3.13633	0.000777639	0.00383045	0.99492
1457	0	3.11745	0.00195136	0.00576785	0.991293
1458	0	3.1182	0.00135649	0.00558043	0.992356
1459	0	3.10927	0.00103758	0.00488665	0.993772
1460	0	3.14302	0.000600388	0.00424689	0.994489
1461	0	3.14428	0.000274999	0.00331498	0.99527
1462	0	3.18469	0.000189481	0.00200921	0.997222
1463	0	3.25858	0.001204	0.00152039	0.996937
1464	0	3.30928	0.00135361	0.000595361	0.99777
1465	0	3.29801	0.000761233	0.000362094	0.99847
1466	0	3.39061	0.000924169	0.000426905	0.997873
1467	0	3.43246	0.00147152	0.00031837	0.997625
1468	0	3.46444	0.0011256	0.000350868	0.998053
1469	0	3.53162	0.00029569	0.000195702	0.999358
1470	0	3.62736	0.000509178	0.000338508	0.99893
1471	0	3.58112	0.000491849	0.000328981	0.999128
1472	0	3.58047	0.00308514	0.000446798	0.996143
1473	0	3.52155	0.00180691	0.000579887	0.997209
1474	0	3.43582	0.000707941	0.000299033	0.99863
1475	0	3.34267	0.000824234	0.000480321	0.998146
1476	0	3.31685	0.00158533	0.000564867	0.997661
1477	0	3.20734	0.00157383	0.000427817	0.997728
1478	0	3.14285	0.00196647	0.00084307	0.996573
1479	0	3.06158	0.00176712	0.000932154	0.996721
1480	0	2.97559	0.00138799	0.000720849	0.997569
1481	0	2.92295	0.00116702	0.00038738	0.998176
1482	0	2.86788	0.00106009	0.000424193	0.998004
1483	0	2.93911	0.00138546	0.000461003	0.997697
1484	0	3.09434	0.00112675	0.000464795	0.997235
1485	0	3.38581	0.00155939	0.000870777	0.997062
1486	0	3.58738	0.00226857	0.00132527	0.995388
1487	0	3.78795	0.00249758	0.000891114	0.996248
1488	0	3.89722	0.0092249	0.00178744	0.988838
1489	0	3.93688	0.0666804	0.00283531	0.929599
1490	0	3.79781	0.158957	0.00381863	0.836436
1491	0	3.65738	0.509549	0.00414558	0.485806
1492	0	3.50385	0.784947	0.00471115	0.209416
1493	0	3.3198	0.8613	0.00676265	0.129533
1494	0	3.17287	0.863584	0.00715372	0.125387
1495	0	3.23026	0.820434	0.00725363	0.149388
1496	0	3.31597	0.559182	0.0218355	0.346689
1497	0	3.37579	0.224391	0.0281178	0.581365
1498	0	3.47254	0.133056	0.0184197	0.833453
1499	0	3.54187	0.0724023	0.0163196	0.90953
1500	0	3.55201	0.0572998	0.0166498	0.922715
1501	0	3.49297	0.0444158	0.0145172	0.938387
1502	0	3.36716	0.0252487	0.0140531	0.955792
1503	0	3.17635	0.0199819	0.0275778	0.951029
1504	0	2.96457	0.0124035	0.0598306	0.925447
1505	0	2.84557	0.00504439	0.0830383	0.909807
1506	0	2.83959	0.00303994	0.0974651	0.895856
1507	0	2.94152	0.00691599	0.107601	0.884867
1508	0	3.05937	0.00933156	0.103767	0.886419
1509	0	3.18724	0.00518694	0.0976139	0.891319
1510	0	3.23222	0.00573229	0.0783244	0.914592
1511	0	3.25046	0.00309976	0.0613786	0.933779
1512	0	3.28936	0.000711721	0.0637464	0.934974
1513	0	3.32093	0.00147299	0.0677277	0.930167
1514	0	3.30531	0.00476763	0.0686678	0.92615
1515	0	3.30961	0.00320651	0.0639104	0.93223
1516	0	3.29872	0.00400226	0.0517988	0.942489
1517	0	3.24256	0.00340226	0.035314	0.95965
1518	0	3.21763	0.0050072	0.026194	0.96835
1519	0	3.23041	0.00301629	0.0223531	0.97436
1520	0	3.22079	0.00172194	0.0219194	0.97534
1521	0	3.20116	0.00226107	0.0173594	0.979917
1522	0	3.17598	0.0101376	0.0126164	0.976908
1523	0	3.10562	0.0224397	0.00618147	0.970577
1524	0	3.14056	0.0203227	0.00237639	0.975706
1525	0	3.21595	0.0279178	0.00090746	0.96944
1526	0	3.2945	0.0264534	0.000978925	0.971516
1527	0	3.37266	0.0201845	0.000359762	0.978627
1528	0	3.46292	0.0214567	0.000312345	0.977571
1529	0	3.38492	0.0265342	0.00111823	0.971475
1530	0	3.29188	0.0281356	0.00235739	0.969127
1531	0	3.22706	0.0335323	0.00883737	0.955744
1532	0	3.2205	0.0692811	0.0268246	0.903264
1533	0	3.22989	0.255928	0.0685061	0.670711
1534	0	3.33287	0.503707	0.19208	0.295534
1535	0	3.4648	0.596109	0.26461	0.131165
1536	0	3.54446	0.626506	0.307121	0.0624781
1537	0	3.58301	0.645212	0.288564	0.0631021
1538	0	3.58956	0.608007	0.28923	0.0726911
1539	0	3.57749	0.49702	0.260339	0.174618
1540	0	3.43524	0.0963241	0.118378	0.721747
1541	0	3.31251	0.0133281	0.0621215	0.907073
1542	0	3.16691	0.00429437	0.0335181	0.961629
1543	0	3.04748	0.00106667	0.0184787	0.979963
1544	0	2.93677	0.0005425	0.013445	0.98553
1545	0	3.00739	0.00207336	0.007739	0.990106
1546	0	3.03542	0.00574394	0.00452608	0.989088
1547	0	3.05301	0.0062171	0.00310184	0.989629
1548	0	3.10654	0.00642568	0.00235121	0.98902
1549	0	3.16617	0.00736474	0.00195439	0.990496
1550	0	3.30157	0.00872286	0.00183637	0.989061
1551	0	3.43754	0.011526	0.00192841	0.986146
1552	0	3.57934	0.0144177	0.00123013	0.983579
1553	0	3.64959	0.0243027	0.000239762	0.973269
1554	0	3.727	0.0188651	0.000140873	0.978
1555	0	3.66236	0.0177998	0.000156134	0.981445
1556	0	3.59126	0.0154723	0.000122763	0.982676
1557	1	3.50964	0.00838658	0.000236795	0.990711
1558	1	3.45638	0.00502346	0.000248271	0.994451
1559	1	3.38738	0.00379393	0.000263192	0.995494
1560	1	3.41748	0.00220779	0.000318353	0.997186
1561	1	3.4467	0.00235872	0.000383337	0.996823
1562	1	3.47508	0.00626844	0.000972634	0.99235
1563	1	3.50269	0.0213055	0.0025664	0.974983
1564	1	3.52955	0.0375821	0.0175959	0.94422
1565	1	3.55571	0.19132	0.0716365	0.734137
1566	1	3.5812	0.374729	0.168406	0.449544
1567	1	3.60606	0.579381	0.244726	0.156539
1568	1	3.59948	0.549667	0.323202	0.0740658
1569	1	3.61521	0.537525	0.351289	0.0655094
1570	1	3.60094	0.483475	0.395184	0.06941
1571	1	3.61266	0.391959	0.47894	0.073083
1572	1	3.6397	0.317243	0.629213	0.0353798
1573	1	3.70426	0.182574	0.785273	0.0197759
1574	1	3.71555	0.127679	0.862175	0.00288274
1575	1	3.75935	0.127982	0.870869	0.000651484
1576	1	3.75577	0.12985	0.86931	0.000689894
1577	1	3.70615	0.165556	0.829487	0.00436067
1578	1	3.65996	0.304273	0.690587	0.00289997
1579	1	3.7069	0.359061	0.631674	0.00624339
1580	1	3.76587	0.383597	0.581927	0.0261435
1581	1	3.86642	0.368518	0.556991	0.0482009
1582	1	3.98187	0.22268	0.457878	0.219421
1583	1	4.09203	0.152045	0.270312	0.556428
1584	1	4.11276	0.116223	0.194503	0.683869
1585	1	4.09169	0.124197	0.164441	0.709971
1586	1	4.02064	0.224996	0.0828701	0.691581
1587	1	3.97906	0.256272	0.0689623	0.673441
1588	1	3.93114	0.326741	0.0345256	0.637818
1589	1	3.97453	0.423809	0.0301084	0.544354
1590	1	4.04597	0.519665	0.0332936	0.443708
1591	1	4.13886	0.616075	0.0557319	0.325784
1592	1	4.16305	0.697507	0.0812525	0.211255
1593	1	4.12839	0.711359	0.110353	0.172698
1594	1	3.9958	0.773406	0.118984	0.10519
1595	1	3.87741	0.745163	0.137804	0.103441
1596	1	3.76685	0.682382	0.174511	0.113268
1597	1	3.73931	0.70334	0.200969	0.0907598
1598	1	3.75999	0.766939	0.174763	0.0555866
1599	1	3.84423	0.867922	0.104242	0.0268172
1600	1	3.91703	0.887804	0.078172	0.0311613
1601	1	3.92512	0.926323	0.0459657	0.0262023
1602	1	3.89316	0.937496	0.0354111	0.0251694
1603	1	3.87618	0.952997	0.0274638	0.0188142
1604	1	3.87981	0.956772	0.0273024	0.0153101
1605	1	3.77212	0.965635	0.0219523	0.0117694
1606	1	3.71634	0.959822	0.0244889	0.0129345
1607	1	3.65162	0.948057	0.024731	0.0245225
1608	1	3.61988	0.943466	0.0269253	0.0257883
1609	1	3.60646	0.883359	0.0490405	0.0536938
1610	1	3.7055	0.81751	0.0771115	0.0938254
1611	1	3.79403	0.649707	0.16201	0.164217
1612	1	3.86488	0.309783	0.371485	0.278161
1613	1	3.9343	0.281698	0.42374	0.284687
1614	1	3.94363	0.20855	0.493989	0.243449
1615	1	3.93628	0.153149	0.670563	0.165357
1616	1	3.92259	0.0408872	0.842111	0.0819909
1617	1	3.92914	0.0085157	0.962472	0.0257252
1618	1	3.86495	0.00619879	0.977967	0.0137391
1619	1	3.83269	0.00301942	0.988918	0.00771407
1620	1	3.80426	0.00230928	0.993624	0.00353551
1621	1	3.77626	0.00265813	0.994582	0.00238545
1622	1	3.74896	0.00257288	0.994819	0.00201428
1623	1	3.77009	0.00254532	0.996315	0.000970551
1624	1	3.79078	0.00297895	0.996159	0.000616146
1625	1	3.81105	0.00417035	0.995062	0.000318816
1626	1	3.83092	0.00334793	0.99561	0.000584687
1627	1	3.8504	0.00105742	0.997833	0.000462475
1628	0	3.86951	0.000908648	0.997814	0.000513725
1629	0	3.88826	0.00053648	0.9988	0.000356625
1630	0	3.90666	0.000748119	0.998186	0.000851667
1631	0	3.92473	0.00125416	0.994373	0.00334695
1632	0	3.94249	0.00347789	0.980465	0.0128347
1633	0	3.95993	0.0165435	0.92482	0.0499759
1634	0	3.97707	0.0184759	0.862402	0.108948
1635	0	3.99393	0.0415537	0.688109	0.266493
1636	0	4.00907	0.12543	0.481633	0.39135
1637	0	4.00413	0.21975	0.375044	0.404775
1638	0	4.00718	0.581124	0.0702598	0.347094
1639	0	4.00037	0.600107	0.0397765	0.356069
1640	0	3.97824	0.609665	0.0105167	0.377567
1641	0	3.93737	0.48271	0.00404498	0.432441
1642	0	3.91124	0.409184	0.0037127	0.579586
1643	1	3.83075	0.300601	0.00379952	0.670709
1644	1	3.72118	0.0767312	0.00552797	0.868943
1645	1	3.63487	0.0294594	0.00425629	0.953884
1646	1	3.57576	0.00729237	0.00139493	0.990446
1647	1	3.51641	0.00057228	0.000713027	0.99805
1648	1	3.53808	0.000108573	0.00128922	0.998471
1649	1	3.66323	0.000973445	0.000813709	0.997527
1650	1	3.7543	0.00177762	0.000533248	0.99714
1651	1	3.8052	0.00442467	0.000382896	0.994807
1652	1	3.84493	0.00542732	0.000766028	0.993034
1653	1	3.889	0.00497347	0.000860235	0.993345
1654	1	3.90062	0.00449735	0.000931968	0.993306
1655	1	3.87837	0.00514652	0.0015414	0.99152
1656	1	3.95275	0.00440232	0.00181087	0.992338
1657	1	4.0508	0.00165559	0.00320291	0.993466
1658	1	4.09466	0.00280314	0.00470306	0.992127
1659	1	4.05828	0.00680769	0.00634808	0.986057
1660	1	4.06427	0.0050177	0.0130535	0.981505
1661	1	3.93729	0.00442839	0.0160285	0.978862
1662	1	3.75147	0.0112111	0.0173062	0.970509
1663	1	3.5572	0.0146461	0.0159744	0.968993
1664	1	3.50565	0.0374805	0.011606	0.950184
1665	1	3.45307	0.0439288	0.0115239	0.941643
1666	1	3.52369	0.042989	0.011604	0.944265
1667	1	3.61479	0.0407799	0.018369	0.938341
1668	1	3.73029	0.0373375	0.0218132	0.936066
1669	1	3.76687	0.0347296	0.0306751	0.932003
1670	1	3.80634	0.061479	0.0369356	0.900944
1671	2	3.88905	0.0959131	0.051805	0.850619
1672	2	3.93377	0.18675	0.0684069	0.743618
1673	2	3.96603	0.226531	0.0982821	0.674162
1674	2	4.03148	0.394656	0.112832	0.490528
1675	2	4.0571	0.441144	0.126752	0.42548
1676	2	3.99105	0.560523	0.164242	0.268584
1677	2	3.99177	0.643811	0.210102	0.137042
1678	2	4.00026	0.655746	0.275823	0.0372224
1679	2	3.98741	0.500402	0.491162	0.00267894
1680	2	3.97986	0.456836	0.537731	0.000707908
1681	2	4.01746	0.454044	0.544384	0.000449819
1682	2	3.99109	0.450298	0.543874	0.00130871
1683	2	3.95213	0.513646	0.475325	0.00914368
1684	2	3.88128	0.519417	0.451033	0.026984
1685	2	3.86888	0.519109	0.431698	0.0450424
1686	2	3.84699	0.643828	0.308717	0.0464952
1687	2	3.82133	0.776497	0.160101	0.0613094
1688	2	3.77058	0.779813	0.150058	0.0696258
1689	2	3.7581	0.779394	0.126424	0.0862019
1690	2	3.66179	0.732105	0.101512	0.138371
1691	2	3.56845	0.335593	0.0626128	0.48566
1692	2	3.53227	0.229365	0.0327964	0.724664
1693	2	3.5262	0.183913	0.0282911	0.77966
1694	2	3.53498	0.14576	0.0311921	0.817027
1695	2	3.70734	0.124446	0.035505	0.832288
1696	2	3.97503	0.116227	0.0322535	0.848721
1697	2	4.2662	0.0960619	0.0292776	0.865702
1698	2	4.51329	0.106128	0.025985	0.863445
1699	2	4.69989	0.0914356	0.0262402	0.876257
1700	2	4.78892	0.124909	0.0310734	0.841415
1701	2	4.79852	0.146833	0.0402593	0.8114
1702	2	4.71908	0.178386	0.0659242	0.750402
1703	2	4.6066	0.464177	0.0671244	0.468251
1704	2	4.49003	0.724978	0.0541065	0.22058
1705	2	4.37524	0.874422	0.050364	0.0736209
1706	2	4.2613	0.904329	0.0524394	0.0425995
1707	2	4.15459	0.8447	0.0760895	0.0508338
1708	2	4.02872	0.831214	0.076131	0.0834317
1709	2	3.96056	0.773394	0.0684001	0.149088
1710	2	3.98786	0.591378	0.0459604	0.255345
1711	2	4.31915	0.493378	0.00865774	0.493858
1712	2	4.60807	0.471678	0.00499231	0.520111
1713	2	4.83051	0.478832	0.00296695	0.517725
1714	2	4.96031	0.595566	0.00188841	0.402078
1715	2	5.0477	0.71829	0.0038018	0.277278
1716	2	4.88486	0.981955	0.00166421	0.0159578
1717	2	4.65382	0.989418	0.00764643	0.00221826
1718	2	4.35896	0.987463	0.0109658	0.000148135
1719	2	4.00009	0.963298	0.0350643	0.000127103
1720	2	3.47253	0.955428	0.0413289	0.000491898
1721	2	3.51275	0.966736	0.0307511	0.000603437
1722	2	3.61104	0.985243	0.0122929	0.00193888
1723	2	3.72199	0.986716	0.00881428	0.00304134
1724	2	3.82401	0.981593	0.01307	0.00368327
1725	2	3.92124	0.965225	0.0290676	0.0039531
1726	2	3.81327	0.961742	0.0329927	0.00341891
1727	2	3.70381	0.953377	0.0433155	0.00193713
1728	2	3.59264	0.955595	0.0434061	0.000735041
1729	2	3.52356	0.94149	0.0483772	0.00313027
1730	2	3.46145	0.884548	0.044968	0.0216733
1731	2	3.54423	0.878131	0.0299005	0.087554
1732	2	3.68199	0.859828	0.0235305	0.113812
1733	2	3.82978	0.856137	0.0169679	0.125922
1734	2	3.94034	0.854544	0.0139991	0.128562
1735	2	4.04438	0.834873	0.0113956	0.140429
1736	2	4.156	0.721208	0.0248559	0.192059
1737	2	4.18277	0.654072	0.0725906	0.252724
1738	2	4.18681	0.452346	0.108694	0.355843
1739	2	4.15323	0.289139	0.173358	0.482305
1740	2	4.09627	0.1972	0.227904	0.556702
1741	2	4.04832	0.164269	0.230052	0.588283
1742	2	4.03127	0.0661142	0.208115	0.708251
1743	2	3.96646	0.0670055	0.13638	0.793234
1744	2	3.94705	0.0810103	0.113044	0.805253
1745	2	3.99771	0.157399	0.0847115	0.757424
1746	2	4.18924	0.403284	0.0569838	0.537244
1747	2	4.39571	0.538217	0.0714327	0.387056
1748	2	4.61527	0.698099	0.0841959	0.215441
1749	2	4.79886	0.803647	0.0904809	0.103824
1750	2	4.90922	0.899923	0.0674543	0.0324394
1751	2	4.84069	0.93875	0.0531508	0.00775765
1752	2	4.71639	0.983106	0.0156843	0.00102168
1753	2	4.5148	0.981245	0.0176566	0.000482028
1754	2	4.22047	0.979126	0.0202107	0.000377441
1755	2	3.87255	0.981329	0.0181259	0.000447488
1756	2	3.69636	0.985377	0.0138452	0.000426427
1757	2	3.57809	0.977938	0.0156846	0.00265949
1758	2	3.5498	0.934739	0.0339111	0.0138694
1759	2	3.58388	0.927248	0.0546345	0.0163768
1760	2	3.68579	0.936951	0.0520797	0.00811521
1761	2	3.88904	0.922963	0.0632505	0.00520841
1762	2	4.12611	0.892578	0.0958269	0.00346056
1763	2	4.36747	0.898483	0.0899082	0.00407637
1764	2	4.5985	0.894813	0.0940734	0.00680266
1765	2	4.77694	0.892502	0.0938941	0.0124447
1766	2	4.887	0.850439	0.102007	0.0292353
1767	2	4.94899	0.825152	0.117774	0.0500528
1768	2	4.97273	0.821208	0.115579	0.0606892
1769	2	4.96264	0.791656	0.111259	0.0887686
1770	2	4.93552	0.799662	0.0931535	0.100588
1771	0	4.90764	0.786969	0.093061	0.115632
1772	0	4.87896	0.821588	0.0647567	0.112337
1773	0	4.84943	0.849263	0.0397854	0.109736
1774	0	4.81901	0.892296	0.0213705	0.0848381
1775	0	4.78763	0.915675	0.0123964	0.0712102
1776	0	4.75523	0.973707	0.00363872	0.022599
1777	0	4.72175	0.98826	0.00201492	0.00890298
1778	0	4.68711	0.989889	0.00188479	0.00745204
1779	0	4.65122	0.996234	0.00115899	0.00206651
1780	0	4.614	0.996317	0.00259073	0.000350811
1781	0	4.57535	0.994656	0.00374948	0.000447512
1782	0	4.55496	0.98459	0.00815228	0.00108073
1783	0	4.56958	0.949446	0.0302851	0.00303528
1784	0	4.57753	0.899762	0.0681278	0.0079936
1785	0	4.57233	0.880158	0.0958596	0.0104095
1786	2	4.56155	0.853492	0.116769	0.00912428
1787	2	4.51407	0.750663	0.179009	0.0112748
1788	2	4.36927	0.634751	0.321719	0.0220834
1789	2	4.21216	0.455692	0.475127	0.0275745
1790	2	4.08079	0.373715	0.531177	0.0850235
1791	2	3.96579	0.322795	0.520448	0.116697
1792	2	3.9335	0.358575	0.427078	0.201577
1793	2	4.07131	0.358253	0.410438	0.226605
1794	2	4.23779	0.345148	0.402525	0.238202
1795	2	4.35558	0.268228	0.403955	0.263063
1796	2	4.44427	0.179484	0.460973	0.330749
1797	2	4.46146	0.13585	0.499797	0.334372
1798	2	4.39101	0.122378	0.544702	0.328305
1799	2	4.2493	0.128227	0.560022	0.30684
1800	1	4.10026	0.129866	0.563111	0.301681
1801	1	3.96253	0.131219	0.558789	0.299811
1802	1	3.86073	0.116757	0.542508	0.321169
1803	1	3.8657	0.100745	0.490702	0.398728
1804	1	3.94822	0.0984218	0.473632	0.416167
1805	1	4.04955	0.0806852	0.444966	0.46217
1806	1	4.13249	0.046801	0.431142	0.510054
1807	1	4.24771	0.0155832	0.427179	0.552401
1808	1	4.32195	0.00532253	0.437916	0.549551
1809	1	4.36711	0.00122405	0.490969	0.506621
1810	1	4.38738	0.00178082	0.568087	0.426439
1811	1	4.39707	0.00663327	0.662115	0.329002
1812	1	4.37769	0.0235833	0.751869	0.223256
1813	1	4.35793	0.0459949	0.772345	0.173519
1814	1	4.33777	0.0573366	0.805523	0.135671
1815	1	4.3172	0.110813	0.779182	0.105405
1816	1	4.29619	0.112309	0.783893	0.0968089
1817	1	4.27474	0.131592	0.771811	0.0903447
1818	1	4.28573	0.184524	0.722892	0.0880539
1819	1	4.41801	0.39995	0.538367	0.0564112
1820	1	4.52555	0.622587	0.319635	0.0382639
1821	1	4.66341	0.752276	0.187996	0.0380129
1822	1	4.78666	0.845941	0.0574539	0.0717957
1823	1	4.85946	0.744661	0.045529	0.173269
1824	1	4.77077	0.664764	0.0271155	0.268065
1825	1	4.67425	0.64621	0.0253656	0.322702
1826	1	4.54432	0.418046	0.0380913	0.407868
1827	1	4.3901	0.243198	0.0410042	0.638016
1828	2	4.23018	0.0551604	0.0880163	0.806621
1829	2	4.24407	0.0174954	0.113675	0.857604
1830	2	4.29765	0.00261032	0.187382	0.802289
1831	2	4.24403	0.00416718	0.375563	0.612445
1832	2	4.18116	0.00709462	0.65611	0.32683
1833	2	4.13416	0.00360838	0.874566	0.116623
1834	2	4.01277	0.00680538	0.94589	0.0368619
1835	2	3.97233	0.00325981	0.98315	0.0128529
1836	2	4.2934	0.00618489	0.983283	0.0102078
1837	2	4.61318	0.00716863	0.980722	0.0115151
1838	2	4.89725	0.0107475	0.971098	0.0167503
1839	2	5.1343	0.025955	0.926146	0.0452565
1840	2	5.25291	0.127633	0.747474	0.113548
1841	2	5.18652	0.251019	0.550145	0.191563
1842	2	5.03129	0.27973	0.511361	0.199643
1843	2	4.76872	0.324291	0.437958	0.22912
1844	2	4.40808	0.350771	0.336944	0.282762
1845	2	4.09926	0.357008	0.281199	0.35225
1846	2	4.06522	0.260351	0.252825	0.466282
1847	2	4.14463	0.104927	0.218378	0.647776
1848	2	4.26344	0.0504642	0.188108	0.751112
1849	2	4.37416	0.0353655	0.128434	0.830626
1850	2	4.33935	0.00718889	0.0936591	0.879578
1851	2	4.31614	0.000556179	0.0591758	0.938448
1852	2	4.38819	0.000602615	0.0442109	0.9544
1853	2	4.63732	0.000666749	0.0380178	0.961221
1854	2	4.9408	0.00185871	0.040181	0.957448
1855	2	5.22731	0.00352902	0.0437035	0.951253
1856	2	5.42228	0.0104009	0.0514896	0.93748
1857	2	5.52963	0.106175	0.0582083	0.834032
1858	2	5.51236	0.530241	0.0349811	0.432183
1859	2	5.37489	0.824967	0.0365794	0.136742
1860	2	5.1498	0.963547	0.0154139	0.0202936
1861	2	4.86047	0.972382	0.0111073	0.014601
1862	2	4.53743	0.974496	0.00689041	0.0159877
1863	2	4.25592	0.975505	0.0028775	0.0185227
1864	2	4.10681	0.895382	0.00469798	0.0513221
1865	2	4.07103	0.69923	0.0169929	0.242318
1866	2	4.06988	0.531879	0.0165877	0.373714
1867	2	4.05831	0.392888	0.014679	0.565195
1868	2	4.06506	0.191238	0.022832	0.760474
1869	2	4.03747	0.129064	0.0232153	0.841603
1870	2	4.02395	0.115732	0.0169024	0.864425
1871	2	4.05856	0.102848	0.0161446	0.877287
1872	2	4.12208	0.104421	0.0202448	0.874357
1873	2	4.20984	0.109534	0.0228175	0.862628
1874	2	4.33889	0.147764	0.0373863	0.812072
1875	2	4.45523	0.289205	0.0347415	0.674283
1876	2	4.55605	0.365482	0.0285206	0.604898
1877	2	4.64763	0.447311	0.0215239	0.529599
1878	2	4.79825	0.520149	0.0242613	0.455185
1879	2	4.93866	0.857083	0.00595496	0.136043
1880	2	5.03127	0.909982	0.00458361	0.0824571
1881	2	5.08162	0.923001	0.0086063	0.0661002
1882	2	5.10376	0.963079	0.00533975	0.0305595
1883	2	4.9897	0.977757	0.00474707	0.0168076
1884	2	4.80033	0.979715	0.00342426	0.0150326
1885	2	4.59033	0.974228	0.00474621	0.0184731
1886	2	4.37008	0.947708	0.0119609	0.035467
1887	2	4.1102	0.84244	0.0410632	0.0767966
1888	2	4.01033	0.670759	0.0789697	0.191876
1889	2	3.97806	0.593325	0.0912074	0.272206
1890	2	3.99783	0.103685	0.0585682	0.553333
1891	2	4.05728	0.0126183	0.0317893	0.914558
1892	2	4.11563	0.00610064	0.0144418	0.97872
1893	2	4.14536	0.000769623	0.01057	0.988417
1894	2	4.19331	0.000814972	0.0107625	0.987898
1895	2	4.19301	0.00241204	0.0154031	0.979739
1896	2	4.19872	0.0183473	0.0502808	0.914404
1897	2	4.24245	0.0295453	0.236346	0.72285
1898	2	4.29005	0.016708	0.370453	0.605784
1899	2	4.28739	0.0131934	0.435288	0.544426
1900	2	4.27039	0.00941502	0.445902	0.533917
1901	2	4.18082	0.00623835	0.434786	0.55223
1902	2	4.10012	0.00392784	0.370913	0.619766
1903	2	4.08836	0.00458944	0.230371	0.755089
1904	2	4.13732	0.0174504	0.161928	0.809648
1905	2	4.2276	0.0117219	0.123658	0.86083
1906	2	4.33559	0.00247551	0.0596831	0.933878
1907	2	4.39489	0.00123756	0.0108474	0.986924
1908	2	4.42384	0.000643322	0.00293005	0.996029
1909	2	4.4455	0.00113678	0.00310987	0.995563
1910	2	4.4554	0.00501266	0.00529531	0.989378
1911	2	4.4735	0.00761191	0.00749846	0.984446
1912	2	4.56535	0.0329322	0.0127042	0.951951
1913	2	4.63667	0.0979727	0.0287246	0.855286
1914	2	4.84356	0.228334	0.0854975	0.639045
1915	2	5.03065	0.51399	0.168107	0.30749
1916	2	5.19122	0.540487	0.226848	0.216725
1917	2	5.27065	0.550674	0.271582	0.168767
1918	2	5.32239	0.575145	0.296647	0.116854
1919	2	5.19123	0.491317	0.359092	0.109402
1920	2	5.02729	0.499948	0.408518	0.0857637
1921	2	4.82518	0.436036	0.457092	0.087953
1922	2	4.57637	0.312268	0.479007	0.137742
1923	2	4.31514	0.153492	0.502605	0.271217
1924	2	4.27735	0.0732012	0.523107	0.378385
1925	2	4.1908	0.0376883	0.552614	0.399285
1926	2	4.05875	0.0325798	0.525528	0.436568
1927	2	4.11839	0.0118157	0.511561	0.471827
1928	3	4.16149	0.0116376	0.446307	0.539498
1929	3	4.22019	0.00874831	0.408242	0.581809
1930	3	4.31204	0.00796492	0.386769	0.602419
1931	3	4.42865	0.0113497	0.369688	0.617127
1932	3	4.38867	0.0152691	0.336588	0.646437
1933	3	4.37293	0.0234175	0.331755	0.642905
1934	3	4.30071	0.0896793	0.298882	0.610457
1935	3	4.27605	0.52688	0.20975	0.262857
1936	3	4.4037	0.647853	0.179492	0.171936
1937	3	4.7207	0.857949	0.0954945	0.0458697
1938	3	4.991	0.894237	0.0937481	0.00780528
1939	3	5.21123	0.88573	0.0994503	0.00456157
1940	3	5.36986	0.783651	0.137364	0.0110131
1941	3	5.42559	0.553864	0.285283	0.0188542
1942	3	5.3459	0.421235	0.473737	0.0379582
1943	3	5.18539	0.357688	0.545554	0.0670553
1944	3	5.01679	0.335811	0.595978	0.062646
1945	3	4.81645	0.301667	0.631983	0.052574
1946	3	4.60204	0.300635	0.65386	0.0341757
1947	3	4.50578	0.216907	0.741345	0.0273746
1948	3	4.46931	0.164311	0.794027	0.028587
1949	3	4.36152	0.0809971	0.821658	0.0325661
1950	3	4.23535	0.0579519	0.882906	0.0516855
1951	3	4.12271	0.0273444	0.899782	0.0596294
1952	3	3.98487	0.00516575	0.926534	0.0636379
1953	3	3.8974	0.00361647	0.920578	0.0747379
1954	3	3.90144	0.000418193	0.920148	0.0779882
1955	3	3.9752	0.000532197	0.920009	0.0752749
1956	3	4.101	0.00058098	0.934555	0.0608934
1957	3	4.24468	0.00052101	0.938815	0.0501395
1958	3	4.37999	0.00218905	0.946119	0.0451108
1959	3	4.45619	0.00818438	0.944099	0.0405647
1960	3	4.53604	0.0528499	0.913577	0.0278193
1961	3	4.63127	0.0684093	0.90759	0.0213006
1962	3	4.72413	0.0949576	0.888855	0.0148551
1963	3	4.79684	0.115303	0.870365	0.013437
1964	3	4.90701	0.16269	0.82665	0.00918459
1965	3	5.00093	0.151336	0.836314	0.0071181
1966	3	5.08908	0.131316	0.860683	0.0052247
1967	3	5.17493	0.111753	0.873605	0.00360946
1968	3	5.24287	0.101964	0.893169	0.00271322
1969	3	5.28504	0.105184	0.891298	0.0016803
1970	3	5.28286	0.0902751	0.901308	0.00150117
1971	3	5.23634	0.0739933	0.921632	0.00147923
1972	3	5.1487	0.0954571	0.897985	0.00201637
1973	3	5.02807	0.158443	0.836712	0.00234949
1974	3	4.88592	0.198365	0.797479	0.00364021
1975	3	4.80537	0.522057	0.474305	0.00305563
1976	3	4.72731	0.741348	0.256215	0.0015892
1977	3	4.67665	0.957959	0.0409229	0.000739552
1978	3	4.80166	0.989128	0.0106719	0.000138301
1979	3	5.00452	0.991016	0.0067236	0.000526805
1980	3	5.12123	0.974883	0.00680088	0.00889914
1981	3	5.25566	0.924793	0.0102987	0.031589
1982	3	5.35857	0.865857	0.0114979	0.07259
1983	3	5.3113	0.732239	0.0159889	0.219845
1984	3	5.12744	0.215503	0.0116841	0.740572
1985	3	4.92189	0.054498	0.0121756	0.896819
1986	3	4.61449	0.0171503	0.0128542	0.968439
1987	3	4.25754	0.00915926	0.0132424	0.974974
1988	3	4.04441	0.0033934	0.00776368	0.98591
1989	3	4.08102	0.00145104	0.00623136	0.991256
1990	3	4.28699	0.0033496	0.00618704	0.990306
1991	3	4.5047	0.0173859	0.00547964	0.97704
1992	3	4.66871	0.164191	0.00807089	0.826781
1993	3	4.80556	0.491117	0.00661152	0.50118
1994	3	4.87901	0.656952	0.0105018	0.332064
1995	3	4.84487	0.911567	0.00650253	0.0811202
1996	3	4.82838	0.970962	0.00300162	0.0254017
1997	3	4.83745	0.99196	0.00131015	0.00654678
1998	3	4.82056	0.999061	0.000235885	0.000660068
1999	3	4.82095	0.999595	0.000220212	0.000125356
[truncated: 1,054 more rows]

## Sheet: Figure 3- Table S3
	Reward state				No-Reward state				Rest state				Pre-R state				Pre-NR state
	Wake	N1	N2	N3	Wake	N1	N2	N3	Wake	N1	N2	N3	Wake	N1	N2	N3	Wake	N1	N2	N3
sub_01	0.00290577	0.0133312	0.0766867	0.351699	0.0109218	0.00301082	0.0249077	0.158585	0.984979	0.981073	0.893509	0.481005	0.000829059	0.00216054	0.00331612	0.00665756	0.000364161	0.000424658	0.00158018	0.00205392
sub_02	0.0187933	0.33435	0.249393	0.532599	0.0947265	0.472298	0.449254	0.210478	0.883344	0.181297	0.287407	0.247644	0.00156203	0.00742029	0.0065173	0.00674934	0.001574	0.00463473	0.00742898	0.00252949
sub_03	0.142431	0.350881	0.214751	0.100922	0.0362046	0.0425251	0.0314687	0.114969	0.818603	0.602541	0.747044	0.776591	0.00228218	0.00309768	0.00502305	0.00429331	0.000479289	0.00095577	0.00171283	0.00322465
sub_04	0.183874	0.136862	0.119734	0.142321	0.056267	0.0320288	0.0946846	0.0826796	0.755484	0.824807	0.777952	0.766979	0.00340361	0.00452305	0.00559678	0.00570865	0.000970927	0.00177891	0.00203315	0.00231186
sub_05	0.00937235	0.024438	0.118196	0.544922	0.0299046	0.0559123	0.114507	0.0210711	0.95535	0.912449	0.760348	0.429306	0.00259329	0.00326243	0.00417859	0.00404843	0.0027793	0.00393812	0.00276973	0.00065276
sub_06	0.0401188	0.0944295	0.0910479	0.626576	0.0517429	0.0539075	0.214634	0.0990594	0.905915	0.845759	0.679243	0.264672	0.00152952	0.00339645	0.00636224	0.00733407	0.000693979	0.00250749	0.00871323	0.00235783
sub_07	0.00460111	0.0417727	0.136242	0.602869	0.00169515	0.00234587	0.0207064	0.0288237	0.992093	0.94677	0.838236	0.363255	0.00115548	0.00816843	0.00414189	0.00427927	0.000455644	0.000943244	0.000673665	0.000772658
sub_09	0.0949911	0.00705761	0.194722	0.844927	0.0285435	0.125404	0.489129	0.137793	0.874902	0.862008	0.29911	0.0162244	0.000766913	0.00157423	0.00635575	0.000663019	0.000796454	0.00395645	0.0106828	0.000392995
sub_10	0.0124205	0.0163749	0.0588059	0.181386	0.00311265	0.0182066	0.0232115	0.178586	0.982986	0.962321	0.91434	0.631127	0.000781192	0.000746611	0.00151362	0.00182038	0.00069945	0.00235077	0.00212896	0.00708003
sub_11	0.00345688	0.0346214	0.0663339	0.139812	0.00689943	0.314413	0.231558	0.429029	0.988767	0.637849	0.690145	0.422878	0.000495891	0.00312537	0.00256073	0.00197098	0.000381145	0.00999187	0.00940265	0.00631026
sub_12	0.0286088	0.00141412	0.276814	0.489684	0.0140076	0.000747937	0.105889	0.173452	0.953606	0.99688	0.609182	0.32963	0.0011583	0.000591708	0.00302693	0.00306371	0.00261884	0.000366259	0.00508857	0.00417009
sub_13	0.243888	0.15189	0.0886955	0.250666	0.106453	0.392489	0.0835393	0.203556	0.642919	0.451614	0.819638	0.539467	0.000920393	0.00186352	0.00391028	0.00267843	0.00581977	0.00214247	0.00421643	0.00363216
sub_14	0.00120951	0.0785263	0.363958	0.764043	0.00314431	0.00686072	0.0688995	0.062262	0.994753	0.909871	0.557009	0.167471	0.000375231	0.00300182	0.00616529	0.00338031	0.000518165	0.00174001	0.00396848	0.0028438

## Sheet: Figure 3- Table S4
	Reward state						No-Reward state						Rest state						Pre-R state						Pre-NR state
	Low delta	High delta	Theta	Alpha	Sigma	Beta	Low delta	High delta	Theta	Alpha	Sigma	Beta	Low delta	High delta	Theta	Alpha	Sigma	Beta	Low delta	High delta	Theta	Alpha	Sigma	Beta	Low delta	High delta	Theta	Alpha	Sigma	Beta
sub_01	0.859	0.787109	0.56101	0.369362	0.493724	0.382747	0.737403	0.630396	0.469679	0.26848	0.299374	0.213532	-0.846597	-0.7538	-0.533612	-0.33957	-0.429273	-0.326615	0.614081	0.567974	0.456349	0.308367	0.384672	0.322784	0.416378	0.373048	0.298835	0.180654	0.209685	0.181577
sub_02	0.902707	0.875114	0.761581	0.526858	0.729851	0.290669	0.447606	0.453214	0.502061	0.441656	0.671533	0.421035	-0.67853	-0.690584	-0.664483	-0.504539	-0.758502	-0.392397	0.560153	0.527884	0.511355	0.397657	0.554379	0.301975	0.268516	0.249768	0.282869	0.256104	0.341382	0.25271
sub_03	0.0131193	0.0270378	-0.0745771	-0.300865	-0.0648396	-0.114383	0.167693	0.166704	0.0672106	-0.0788754	0.0846442	0.0105669	-0.0535465	-0.0696484	0.0287125	0.251803	0.028603	0.0925534	0.188099	0.188352	0.0938368	-0.120131	0.0407763	-0.0224669	0.197555	0.199976	0.119787	-0.0631054	0.0281344	-0.0132145
sub_04	0.192188	0.135264	0.166377	-0.177492	-0.0114389	-0.119076	0.33851	0.245372	0.249545	-0.169928	0.0683758	-0.0899572	-0.247864	-0.15505	-0.169864	0.151617	-0.00687753	0.103769	0.113115	0.0871051	0.0916299	-0.142107	0.0295806	-0.0441338	0.127338	0.121905	0.100235	-0.133231	0.0891122	-0.00416674
sub_05	0.648144	0.581237	0.355324	-0.0986262	0.180024	0.00229214	0.191458	0.164582	0.186865	-0.0375334	0.169527	0.136384	-0.583175	-0.520057	-0.334496	0.082771	-0.190352	-0.0290096	0.22897	0.194011	0.146527	-0.107997	0.039325	0.0223696	-0.154439	-0.176543	-0.0723695	-0.0226542	0.00747102	0.0614121
sub_06	0.961669	1.00586	0.927244	0.034613	0.299601	-0.735195	0.613069	0.664165	0.63435	-0.0670065	0.189845	-0.522372	-0.898743	-0.94812	-0.901425	-0.0160134	-0.276683	0.703706	0.557088	0.59433	0.569791	-0.0238722	0.177912	-0.460133	0.244582	0.26609	0.258802	-0.0671904	0.0496236	-0.210093
sub_07	0.649856	0.138674	-0.445769	-0.548626	-0.307973	-0.480888	0.233589	0.0396136	-0.352801	-0.278824	-0.183041	-0.249536	-0.628873	-0.151942	0.422165	0.539855	0.300403	0.461505	0.137846	-0.0203454	-0.282581	-0.228234	-0.160682	-0.191831	-0.167455	-0.0764047	-0.0297116	0.0548787	-0.0305147	0.0704557
sub_09	0.842272	0.764539	0.596738	0.121913	0.534585	-0.0227972	0.330849	0.338248	0.203467	0.00321138	0.524362	-0.134433	-0.779406	-0.754146	-0.581373	-0.136653	-0.607309	0.0609172	0.419558	0.381661	0.279941	0.0548164	0.291381	-0.0182361	0.142395	0.138738	0.0551285	-0.024645	0.282157	-0.0788442
sub_10	0.4038	0.256664	0.170789	0.402749	0.338407	-0.132484	0.625243	0.481225	0.316629	0.328852	0.294179	-0.27015	-0.63118	-0.453389	-0.304596	-0.385569	-0.309648	0.253363	0.159898	0.10725	0.109413	0.158467	0.0967651	-0.0322324	0.372252	0.321733	0.257672	0.212335	0.191736	-0.116803
sub_11	0.581656	0.62532	0.426347	-0.393663	0.231005	-0.573665	0.456876	0.535751	0.379831	-0.474761	0.262478	-0.439926	-0.467495	-0.553045	-0.380539	0.479149	-0.284273	0.465484	0.206736	0.23008	0.165665	-0.149826	0.056782	-0.246254	0.392881	0.442943	0.313158	-0.339546	0.18951	-0.384682
sub_12	0.508065	0.439854	0.180123	-0.00619005	0.199369	-0.386272	0.39526	0.333221	0.124322	0.0951766	0.171449	-0.351758	-0.527857	-0.444986	-0.160868	-0.0609028	-0.228	0.448251	0.0649569	0.0273746	-0.0148533	-0.02097	-0.0716579	-0.12391	0.0899306	0.0460177	0.014015	0.031507	-0.0175563	-0.168711
sub_13	0.0606862	0.0399386	-0.233033	-0.18746	-0.304222	0.0468488	-0.0463749	-0.00199592	-0.232245	-0.198732	-0.32966	-0.010224	0.00536557	-0.0143779	0.252786	0.228066	0.346973	0.0133491	0.0496739	0.044842	-0.142411	-0.0782275	-0.195089	0.049822	0.0280209	0.0505915	-0.158316	-0.153483	-0.253645	0.0269575
sub_14	0.333173	0.161798	0.139801	0.0109308	0.107404	-0.104353	0.319373	0.257454	0.246639	0.0866127	0.180393	-0.0465527	-0.369009	-0.202564	-0.171934	-0.048072	-0.126641	0.130382	0.239544	0.0969386	0.0901364	-0.0326691	0.0495969	-0.0833859	0.227528	0.142433	0.143903	-0.00508898	0.0938476	-0.0255604

## Sheet: Figure 4
	Face memory	fMRI signal in Face network during N3	Maze memory	fMRI signal in Maze network during N3
sub_01	5	0.53651	-30	1.39006
sub_02	14	0.460529	-32	1.09039
sub_03	14.5	0.434144	-19	1.82371
sub_04	17.5	0.917936	0	1.90038
sub_05	18.5	1.14108	-12	2.8169
sub_06	11	0.52328	-9	1.05046
sub_07	13.5	1.01448	0	2.69243
sub_09	22	1.03971	-34	0.839095
sub_10	9	0.738995	-24	0.563285
sub_11	12	0.54778	0	1.61632
sub_12	24.5	0.948396	-21	1.37726
sub_13	18	1.26475	-14	1.57709
sub_14	15	1.85076	-13	2.88247

## Sheet: Figure 5
	Hippocampus					VTA
	Reward	No-Reward	Rest	Pre-R	Pre-NR	Reward	No-Reward	Rest	Pre-R	Pre-NR
sub_01	0.096396	0.229816	-0.198263	0.0349598	0.0479571	-0.0157797	0.136136	-0.0540583	-0.0222269	4.45832e-05
sub_02	0.48694	0.321426	-0.616574	0.200863	0.109697	0.422456	0.287677	-0.540811	0.179592	0.101772
sub_03	0.490938	0.093602	-0.481711	0.122834	0.0289164	0.465369	0.0335832	-0.43447	0.119321	0.0178328
sub_04	0.330912	0.306608	-0.436017	0.0404703	0.0850855	0.271961	0.177883	-0.316463	0.0476814	0.07199
sub_05	0.508924	0.288342	-0.581458	0.0314679	0.0635482	0.424441	0.318745	-0.509418	0.0542997	0.0844546
sub_06	0.358517	0.293685	-0.457585	0.114429	0.0656305	0.0832801	0.288289	-0.203357	0.0145709	0.0256545
sub_07	0.291376	0.190318	-0.326817	0.00616053	0.0422751	-0.118462	0.0162827	0.110351	0.0048185	-0.0102425
sub_09	0.686306	0.24089	-0.781646	0.0386388	0.0357955	0.38354	-0.0264659	-0.337357	-0.00242109	-0.0015468
sub_10	0.471149	0.0377526	-0.380906	0.130751	-0.0127789	0.43864	-0.0240801	-0.311846	0.123105	-0.0117019
sub_11	0.239639	0.143317	-0.232936	0.0227243	-0.0169112	0.167411	-0.116742	0.0398503	0.000901819	-0.0632529
sub_12	0.648006	0.30318	-0.765212	0.122574	0.125608	0.656094	0.188662	-0.708904	0.14217	0.109028
sub_13	0.487561	0.428936	-0.625887	-0.0414361	-0.0087389	0.400495	0.291956	-0.468194	-0.064047	-0.0395318
sub_14	0.578162	0.259238	-0.612857	0.199161	0.230094	0.539317	0.239834	-0.571354	0.1847	0.219479

## Sheet: Supp Figure 1
	Decoding accuracy
	Face	Maze	Rest	Pre Face	Pre Maze
sub_01	0.831	0.971	0.908	0.042	0
sub_02	0.759	0.919	0.947	0.08	0
sub_03	0.651	0.924	0.934	0.08	0.333
sub_04	0.712	0.957	0.894	0.12	0.083
sub_05	0.703	0.843	0.943	0.04	0
sub_06	0.455	0.743	0.948	0	0.083
sub_07	0.607	0.614	0.839	0	0
sub_08	0.815	0.976	0.939	0	0.083
sub_09	0.933	0.853	0.966	0.071	0
sub_10	0.847	0.908	0.913	0.036	0.1
sub_11	0.957	0.972	0.922	0.143	0.2
sub_12	0.698	0.703	0.867	0.036	0
sub_13	0.899	0.954	0.954	0.069	0
sub_14	0.673	0.876	0.966	0.036	0.1
sub_15	0.545	0.739	0.911	0.036	0
sub_16	0.952	0.981	0.939	0	0.1
sub_17	0.703	0.931	0.976	0	0.1
sub_18	0.99	0.844	0.948	0.138	0

## Sheet: Supp Table 2
	Duration (minutes)				Percentage of total time spent in the MRI (%)
	Wake	N1	N2	N3	Wake	N1	N2	N3
sub_01	9.45	16.555	30.03	53.97	8.59052	15.0493	27.2988	49.0614
sub_02	55.895	4.445	9.03	37.485	52.3092	4.15984	8.4507	35.0802
sub_03	14.49	45.045	22.925	8.505	15.9292	49.519	25.202	9.34975
sub_04	17.535	14.49	24.535	21	22.6083	18.6823	31.6336	27.0758
sub_05	12.635	4.48	31.5	77	10.0585	3.56645	25.0766	61.2984
sub_06	47.32	13.895	6.475	37.975	44.783	13.15	6.12786	35.9391
sub_07	4.725	5.495	26.985	55.02	5.12334	5.95825	29.26	59.6584
sub_08	51.275	17.5	44.485	0	45.2719	15.4512	39.2769	0
sub_09	41.37	8.015	12.005	24.5	48.1663	9.3317	13.9772	28.5249
sub_10	21.315	10.955	41.51	51.485	17.0159	8.74546	33.1377	41.1009
sub_11	16.975	6.475	25.025	33.495	20.7088	7.89923	30.5295	40.8625
sub_12	17.955	1.995	16.555	54.985	19.6251	2.18057	18.0949	60.0995
sub_13	16.17	2.485	12.985	40.04	22.5586	3.4668	18.1152	55.8594
sub_14	48.44	14.035	12.04	34.475	44.4444	12.8773	11.0469	31.6313
sub_15	22.82	50.085	37.975	0	20.5808	45.1705	34.2487	0
sub_16	47.355	54.495	1.47	0	45.8333	52.7439	1.42276	0
sub_17	7.56	37.065	6.44	0	14.8047	72.584	12.6114	0
sub_18	7.35	72.03	20.475	0	7.36067	72.1346	20.5047	0

## Sheet: Supp Table 6
	Sleep duration (hours)					Sleep quality (from 0 poor sleep to 10 excellent sleep ± SD)
	Night -3	Night -2	Night -1	Night experiment	Night +1	Night -3	Night -2	Night -1	Night experiment	Night +1
sub_01	9	7.7	7.5	7	8	8	7	7	7	8
sub_02	7	7.5	7.5	6.75	7.8	6	8	8	8	8
sub_03	8.25	8.2	8.25	7	9.25	7	5	8	4	9
sub_04	9.75	7.2	7	8.7	5.33	10	10	10	10	10
sub_05	10	8.05	8.33	9	9	8	8	8	7	7
sub_06	8.5	7	7.5	6	8	8	9	7	6	7
sub_07	8.17	7.4	7.7	8	7.7	9	8	9	5	9
sub_08	9	8.5	8	8.5	8	7	8	8	8	8
sub_09	6	8.8	9.5	8	8.5	9	7	5	7	6
sub_10	10	8	8	5	9	10	10	10	10	10
sub_11	8.05	8.7	8.5	8.3	8.5	7	8	8	8	8
sub_12	7.5	8	7.5	6.5	7.5	7	7	7	7	8
sub_13	10	10.5	10.5	11	10	7	7	7	7	7
sub_14	7.5	7.5	9.75	9	7	6	7	7	6	4
sub_15	5.5	6	6.5	4	7	8	8	7	7	7
sub_16	8.5	8	7.5	8	8	8	8	9	9	7
sub_17	9.5	9.5	9	8.25	9.5	5	7	8	6	6
sub_18	8.7	8.5	8.33	8	9	7	7	7	8	7

## Sheet: Supp Figure 4
	Decoding accuracy 5 states					Decoding accuracy 3 states
	Face	Maze	Rest	Pre Face	Pre Maze	Face	Maze	Rest
sub_01	0.831	0.971	0.908	0.042	0	0.828	0.968	0.931
sub_02	0.759	0.919	0.947	0.08	0	0.787	0.787	0.941
sub_03	0.651	0.924	0.934	0.08	0.333	0.688	0.926	0.935
sub_04	0.712	0.957	0.894	0.12	0.083	0.606	0.671	0.941
sub_05	0.703	0.843	0.943	0.04	0	0.661	0.829	0.964
sub_06	0.455	0.743	0.948	0	0.083	0.455	0.722	0.938
sub_07	0.607	0.614	0.839	0	0	0.559	0.542	0.868
sub_08	0.815	0.976	0.939	0	0.083	0.848	0.963	0.922
sub_09	0.933	0.853	0.966	0.071	0	0.53	0.601	0.924
sub_10	0.847	0.908	0.913	0.036	0.1	0.812	0.924	0.968
sub_11	0.957	0.972	0.922	0.143	0.2	0.959	0.897	0.915
sub_12	0.698	0.703	0.867	0.036	0	0.954	0.946	0.941
sub_13	0.899	0.954	0.954	0.069	0	0.662	0.695	0.839
sub_14	0.673	0.876	0.966	0.036	0.1	0.913	0.964	0.944
sub_15	0.545	0.739	0.911	0.036	0	0.661	0.87	0.968
sub_16	0.952	0.981	0.939	0	0.1	0.936	0.945	0.931
sub_17	0.703	0.931	0.976	0	0.1	0.734	0.753	0.937
sub_18	0.99	0.844	0.948	0.138	0	0.954	0.825	0.954

## Sheet: Supp Figure 5
	Reward state				No-Reward state				Rest state
	Wake	N1	N2	N3	Wake	N1	N2	N3	Wake	N1	N2	N3
sub_01	0.00405828	0.00334997	0.0695898	0.335259	0.00498652	0.00145037	0.0128877	0.123483	0.990955	0.9952	0.917523	0.541257
sub_02	0.0264228	0.230103	0.274559	0.525662	0.120496	0.577227	0.431966	0.174094	0.853082	0.19267	0.293475	0.300245
sub_03	0.224396	0.345776	0.208246	0.115163	0.0175273	0.0619496	0.0591635	0.0467649	0.758076	0.592274	0.73259	0.838072
sub_04	0.227852	0.0981249	0.123595	0.150365	0.058462	0.0455616	0.0913135	0.0885936	0.713687	0.856313	0.785091	0.761042
sub_05	0.0179115	0.0480188	0.153529	0.541468	0.0371745	0.0370158	0.151203	0.00802128	0.944914	0.914965	0.695268	0.450511
sub_06	0.0315852	0.111719	0.113807	0.597172	0.0584016	0.0512137	0.207927	0.123147	0.910013	0.837067	0.678267	0.279681
sub_07	0.00814231	0.0366466	0.106035	0.511989	0.0161925	0.00116887	0.0106345	0.0659452	0.975665	0.962185	0.88333	0.422066
sub_09	0.0766037	0.00428872	0.159808	0.867357	0.034011	0.0899359	0.495249	0.124334	0.889385	0.905775	0.344943	0.00830977
sub_10	0.0161039	0.0284198	0.111831	0.387819	0.00297624	0.00446544	0.0349991	0.142312	0.98092	0.967115	0.85317	0.469869
sub_11	0.00200769	0.0196035	0.0617798	0.103986	0.00575477	0.2631	0.214523	0.414756	0.992238	0.717297	0.723697	0.481258
sub_12	0.102911	0.00566681	0.389999	0.579525	0.0939128	0.00270239	0.06248	0.159992	0.803176	0.991631	0.547521	0.260483
sub_13	0.25784	0.34671	0.0918128	0.30016	0.11816	0.164699	0.0836968	0.163405	0.624	0.488591	0.82449	0.536434
sub_14	0.0230605	0.0884642	0.419121	0.734395	0.0111481	0.0386822	0.113614	0.101947	0.965791	0.872854	0.467266	0.163658

[truncated: 3 more sheets: Supp Figure 5-PW, Supp Figure 6, Supp Figure 7]
